# Supplementary material for: 3,5-Dimeth­oxy-2-[(4-propyl­phen­yl)imino­meth­yl]phenol
Source: Acta Crystallogr Sect E Struct Rep Online. 2009 Mar 11;65(Pt 4):o718. doi: 10.1107/S1600536809007958 (PMC2968940; doi:10.1107/S1600536809007958)
Supplement: Supplementary file 1 [file e-65-0o718-sup1.cif]

##############################################################################
###                                                                        ###
###        Electronic paper (Acta Crystallographica Section E)             ###
###                                                                        ###
##############################################################################
#                                                                            #
# This CIF contains the data in a paper accepted for publication in Acta     #
# Crystallographica Section E. It conforms to the requirements of Notes      #
# for Authors for Section E, and has been peer reviewed under the auspices   #
# of the IUCr Commission on Journals.                                        #
#                                                                            #
# Full details of the Crystallographic Information File format               #
# are given in the paper "The Crystallographic Information File (CIF):       #
# a New Standard Archive File for Crystallography" by S. R. Hall, F. H.      #
# Allen and I. D. Brown [Acta Cryst. (1991), A47, 655-685].                  #
#                                                                            #
# The current version of the core CIF dictionary is obtainable from          #
# ftp://ftp.iucr.org/pub/cif_core.dic. The current version number is 2.4.    #
#                                                                            #
# Software is freely available for graphical display of the structure(s) in  #
# this CIF.  For information consult the CIF home page http://www.iucr.org/  #
# cif/home.html                                                              #
#                                                                            #
# This file may be used for bona fide research purposes within the           #
# scientific community so long as proper attribution is given to the journal # 
# article from which it was obtained.                                        #
#                                                                            #
##############################################################################
                                             
data_I
_audit_creation_method     SHELXL-97
_chemical_name_systematic
;
3,5-Dimethoxy-2-[(4-propylphenyl)iminomethyl]phenol
;
_chemical_name_common     ?
_chemical_formula_moiety     'C18 H21 N O3'
_chemical_formula_sum     'C18 H21 N O3'
_chemical_formula_iupac     'C18 H21 N O3'
_chemical_formula_weight     299.36
_chemical_melting_point     ?
_symmetry_cell_setting     monoclinic
_symmetry_space_group_name_H-M     'P 21/c'
_symmetry_space_group_name_Hall     '-P 2ybc'
loop_
    _symmetry_equiv_pos_as_xyz
    'x, y, z'
    '-x, y+1/2, -z+1/2'
    '-x, -y, -z'
    'x, -y-1/2, z-1/2'
_cell_length_a     15.1143(15)
_cell_length_b     7.2587(5)
_cell_length_c     17.737(2)
_cell_angle_alpha     90.00
_cell_angle_beta     123.669(7)
_cell_angle_gamma     90.00
_cell_volume     1619.5(3)
_cell_formula_units_Z     4
_cell_measurement_reflns_used     10898
_cell_measurement_theta_min     1.38
_cell_measurement_theta_max     28.03
_cell_measurement_temperature     296
_exptl_crystal_description     prism
_exptl_crystal_colour     yellow
_exptl_crystal_size_max     0.48
_exptl_crystal_size_mid     0.26
_exptl_crystal_size_min     0.12
_exptl_crystal_density_diffrn     1.228
_exptl_crystal_density_meas     ?
_exptl_crystal_density_method     'not measured'
_exptl_crystal_F_000     640
_exptl_absorpt_coefficient_mu     0.083
_exptl_absorpt_correction_type     none
_exptl_absorpt_process_details     ?
_exptl_absorpt_correction_T_min     ?
_exptl_absorpt_correction_T_max     ?
_exptl_special_details
;
;
_diffrn_ambient_temperature     296
_diffrn_radiation_type     MoK\a
_diffrn_radiation_wavelength     0.71073
_diffrn_radiation_source     'fine-focus sealed tube'
_diffrn_radiation_monochromator     graphite
_diffrn_measurement_device_type     'Stoe IPDS-II'
_diffrn_measurement_method     \w
_diffrn_detector_area_resol_mean     6.67
_diffrn_reflns_number     18964
_diffrn_reflns_av_R_equivalents     0.0745
_diffrn_reflns_av_sigmaI/netI     0.0610
_diffrn_reflns_theta_min     1.62
_diffrn_reflns_theta_max     26.50
_diffrn_reflns_theta_full     26.50
_diffrn_measured_fraction_theta_max     1.000
_diffrn_measured_fraction_theta_full     1.000
_diffrn_reflns_limit_h_min     -18
_diffrn_reflns_limit_h_max     18
_diffrn_reflns_limit_k_min     -8
_diffrn_reflns_limit_k_max     9
_diffrn_reflns_limit_l_min     -22
_diffrn_reflns_limit_l_max     22
_diffrn_standards_number     0
_diffrn_standards_interval_count     ?
_diffrn_standards_interval_time     ?
_diffrn_standards_decay_%     <2
_refine_special_details
;
Refinement of <i>F</i>^2^ against ALL reflections. The weighted <i>R</i>-factor
<i>wR</i> and goodness of fit <i>S</i> are based on <i>F</i>^2^, conventional
<i>R</i>-factors <i>R</i> are based on <i>F</i>, with <i>F</i> set to zero for
negative <i>F</i>^2^. The threshold expression of <i>F</i>^2^ >
\s(<i>F</i>^2^) is used only for calculating <i>R</i>-factors(gt) <i>etc</i>.
and is not relevant to the choice of reflections for refinement.
<i>R</i>-factors based on <i>F</i>^2^ are statistically about twice as large
as those based on <i>F</i>, and <i>R</i>- factors based on ALL data will be
even larger.
;
_reflns_number_total     3353
_reflns_number_gt     1337
_reflns_threshold_expression     I>2\s(I)
_refine_ls_structure_factor_coef     Fsqd
_refine_ls_matrix_type     full
_refine_ls_R_factor_all     0.1497
_refine_ls_R_factor_gt     0.0524
_refine_ls_wR_factor_gt     0.1112
_refine_ls_wR_factor_ref     0.1446
_refine_ls_goodness_of_fit_ref     0.862
_refine_ls_restrained_S_all     0.862
_refine_ls_number_reflns     3353
_refine_ls_number_parameters     200
_refine_ls_number_restraints     0
_refine_ls_hydrogen_treatment     constr
_refine_ls_weighting_scheme     calc
_refine_ls_weighting_details
                 'calc w=1/[\s^2^(Fo^2^)+(0.0666P)^2^] where P=(Fo^2^+2Fc^2^)/3'
_atom_sites_solution_hydrogens     geom
_atom_sites_solution_primary     direct
_atom_sites_solution_secondary     difmap
_refine_ls_shift/su_max     0.000
_refine_ls_shift/su_mean     0.000
_refine_diff_density_max     0.135
_refine_diff_density_min     -0.208
_refine_ls_extinction_method     none
_refine_ls_extinction_coef     ?
loop_
    _atom_type_symbol
    _atom_type_description
    _atom_type_scat_dispersion_real
    _atom_type_scat_dispersion_imag
    _atom_type_scat_source
    'C' 'C' 0.0033 0.0016
                         'International Tables Vol C Tables 4.2.6.8 and 6.1.1.4'
    'H' 'H' 0.0000 0.0000
                         'International Tables Vol C Tables 4.2.6.8 and 6.1.1.4'
    'N' 'N' 0.0061 0.0033
                         'International Tables Vol C Tables 4.2.6.8 and 6.1.1.4'
    'O' 'O' 0.0106 0.0060
                         'International Tables Vol C Tables 4.2.6.8 and 6.1.1.4'
_computing_data_collection     'X-AREA (Stoe & Cie, 2002)'
_computing_cell_refinement     'X-AREA (Stoe & Cie, 2002)'
_computing_data_reduction     'X-RED32 (Stoe & Cie, 2002)'
_computing_structure_solution     'SHELXS97 (Sheldrick, 2008)'
_computing_structure_refinement     'SHELXL97 (Sheldrick, 2008)'
_computing_molecular_graphics     'ORTEP-3 for Windows (Farrugia, 1997)'
_computing_publication_material     'WinGX (Farrugia, 1999)'
loop_
    _atom_site_type_symbol
    _atom_site_label
    _atom_site_fract_x
    _atom_site_fract_y
    _atom_site_fract_z
    _atom_site_U_iso_or_equiv
    _atom_site_adp_type
    _atom_site_calc_flag
    _atom_site_refinement_flags
    _atom_site_occupancy
    _atom_site_disorder_assembly
    _atom_site_disorder_group
    C C1 0.53442(17) 0.1004(3) 0.80353(15) 0.0667(6) Uani d . 1 . .
    C C2 0.57933(17) 0.1123(3) 0.75252(15) 0.0672(6) Uani d . 1 . .
    C C3 0.68738(17) 0.1079(3) 0.79200(16) 0.0722(7) Uani d . 1 . .
    H H3 0.7155 0.1170 0.7569 0.087 Uiso calc R 1 . .
    C C4 0.75352(18) 0.0896(3) 0.88549(17) 0.0730(7) Uani d . 1 . .
    C C5 0.71280(19) 0.0762(4) 0.93799(17) 0.0825(8) Uani d . 1 . .
    H H5 0.7584 0.0629 1.0004 0.099 Uiso calc R 1 . .
    C C6 0.60502(18) 0.0825(3) 0.89829(16) 0.0732(7) Uani d . 1 . .
    C C7 0.26549(18) 0.0884(3) 0.76044(16) 0.0678(6) Uani d . 1 . .
    C C8 0.1924(2) 0.1356(4) 0.67118(18) 0.0873(8) Uani d . 1 . .
    H H8 0.2159 0.1722 0.6348 0.105 Uiso calc R 1 . .
    C C9 0.0850(2) 0.1289(4) 0.63550(19) 0.0919(8) Uani d . 1 . .
    H H9 0.0375 0.1597 0.5749 0.110 Uiso calc R 1 . .
    C C10 0.0452(2) 0.0787(4) 0.6858(2) 0.0817(7) Uani d . 1 . .
    C C11 0.1189(2) 0.0343(4) 0.7747(2) 0.0931(9) Uani d . 1 . .
    H H11 0.0953 0.0002 0.8112 0.112 Uiso calc R 1 . .
    C C12 0.2272(2) 0.0384(4) 0.81199(18) 0.0870(8) Uani d . 1 . .
    H H12 0.2745 0.0069 0.8725 0.104 Uiso calc R 1 . .
    C C16 0.42105(17) 0.1008(3) 0.76044(16) 0.0719(7) Uani d . 1 . .
    H H16 0.3775 0.1081 0.6976 0.086 Uiso calc R 1 . .
    C C18 0.90908(19) 0.1115(4) 0.8815(2) 0.1004(9) Uani d . 1 . .
    H H18A 0.9850 0.1025 0.9219 0.151 Uiso calc R 1 . .
    H H18B 0.8904 0.2318 0.8546 0.151 Uiso calc R 1 . .
    H H18C 0.8840 0.0200 0.8349 0.151 Uiso calc R 1 . .
    C C17 0.5443(2) 0.1229(5) 0.60388(16) 0.0988(9) Uani d . 1 . .
    H H17A 0.4853 0.1357 0.5421 0.148 Uiso calc R 1 . .
    H H17B 0.5792 0.0074 0.6113 0.148 Uiso calc R 1 . .
    H H17C 0.5936 0.2219 0.6191 0.148 Uiso calc R 1 . .
    C C13 -0.0731(2) 0.0740(5) 0.6453(2) 0.1140(11) Uani d . 1 . .
    H H13A -0.0832 0.0528 0.6941 0.137 Uiso calc R 1 . .
    H H13B -0.1018 0.1950 0.6205 0.137 Uiso calc R 1 . .
    C C14 -0.1353(2) -0.0597(5) 0.5758(2) 0.1255(12) Uani d . 1 . .
    H H14A -0.1062 -0.1811 0.5996 0.151 Uiso calc R 1 . .
    H H14B -0.1278 -0.0367 0.5257 0.151 Uiso calc R 1 . .
    C C15 -0.2534(2) -0.0615(5) 0.5394(2) 0.1338(14) Uani d . 1 . .
    H H15A -0.2886 -0.1549 0.4937 0.201 Uiso calc R 1 . .
    H H15B -0.2838 0.0566 0.5136 0.201 Uiso calc R 1 . .
    H H15C -0.2621 -0.0872 0.5880 0.201 Uiso calc R 1 . .
    N N1 0.37759(14) 0.0914(3) 0.80506(13) 0.0738(6) Uani d . 1 . .
    O O1 0.86157(12) 0.0821(3) 0.93083(11) 0.0921(6) Uani d . 1 . .
    O O2 0.56789(13) 0.0725(3) 0.95188(11) 0.0995(7) Uani d . 1 . .
    H H2 0.5027 0.0758 0.9205 0.149 Uiso calc R 1 . .
    O O3 0.50721(11) 0.1284(3) 0.66174(10) 0.0869(6) Uani d . 1 . .
loop_
    _atom_site_aniso_label
    _atom_site_aniso_U_11
    _atom_site_aniso_U_22
    _atom_site_aniso_U_33
    _atom_site_aniso_U_12
    _atom_site_aniso_U_13
    _atom_site_aniso_U_23
    C1 0.0666(14) 0.0706(17) 0.0586(14) -0.0048(12) 0.0320(13) -0.0038(13)
    C2 0.0695(15) 0.0707(17) 0.0538(14) -0.0022(12) 0.0293(13) -0.0031(13)
    C3 0.0699(15) 0.0791(18) 0.0677(16) -0.0023(13) 0.0382(13) -0.0020(15)
    C4 0.0604(14) 0.0728(18) 0.0689(16) -0.0079(12) 0.0254(13) -0.0030(14)
    C5 0.0741(16) 0.106(2) 0.0550(14) -0.0098(15) 0.0280(13) -0.0006(15)
    C6 0.0744(16) 0.0859(19) 0.0553(15) -0.0108(13) 0.0334(14) -0.0040(14)
    C7 0.0701(15) 0.0712(17) 0.0626(15) 0.0008(13) 0.0370(14) 0.0005(13)
    C8 0.0779(17) 0.100(2) 0.0752(18) -0.0001(15) 0.0368(15) 0.0181(16)
    C9 0.0726(17) 0.103(2) 0.0811(19) 0.0046(15) 0.0309(15) 0.0133(17)
    C10 0.0770(16) 0.0770(19) 0.094(2) 0.0042(14) 0.0491(17) -0.0086(16)
    C11 0.092(2) 0.112(2) 0.094(2) 0.0066(17) 0.0632(19) -0.0021(19)
    C12 0.0814(18) 0.111(2) 0.0739(17) 0.0118(15) 0.0463(16) 0.0044(15)
    C16 0.0728(15) 0.0767(18) 0.0590(14) 0.0011(13) 0.0322(13) -0.0028(14)
    C18 0.0740(16) 0.115(2) 0.109(2) -0.0058(16) 0.0486(17) 0.0204(19)
    C17 0.0904(17) 0.151(3) 0.0602(16) 0.0001(18) 0.0451(15) -0.0106(18)
    C13 0.0812(18) 0.124(3) 0.131(3) 0.0047(18) 0.0549(19) -0.025(2)
    C14 0.0813(19) 0.153(3) 0.137(3) -0.007(2) 0.057(2) -0.023(3)
    C15 0.0733(19) 0.149(3) 0.162(3) -0.0030(19) 0.054(2) 0.006(3)
    N1 0.0709(12) 0.0871(16) 0.0628(12) -0.0019(11) 0.0367(11) -0.0005(11)
    O1 0.0646(10) 0.1177(16) 0.0783(12) -0.0085(10) 0.0298(10) 0.0050(11)
    O2 0.0793(11) 0.156(2) 0.0590(10) -0.0110(13) 0.0359(9) 0.0003(12)
    O3 0.0715(10) 0.1344(16) 0.0519(10) 0.0047(10) 0.0324(9) 0.0013(11)
_geom_special_details
;
All e.s.d.'s (except the e.s.d. in the dihedral angle between two l.s. planes)
are estimated using the full covariance matrix. The cell e.s.d.'s are taken
into account individually in the estimation of e.s.d.'s in distances, angles
and torsion angles; correlations between e.s.d.'s in cell parameters are only
used when they are defined by crystal symmetry. An approximate (isotropic)
treatment of cell e.s.d.'s is used for estimating e.s.d.'s involving l.s.
planes.
;
loop_
    _geom_bond_atom_site_label_1
    _geom_bond_atom_site_label_2
    _geom_bond_site_symmetry_2
    _geom_bond_distance
    _geom_bond_publ_flag
    C1 C2 . 1.403(3) ?
    C1 C6 . 1.411(3) ?
    C1 C16 . 1.438(3) ?
    C2 O3 . 1.360(2) ?
    C2 C3 . 1.375(3) ?
    C3 C4 . 1.389(3) ?
    C3 H3 . 0.9300 ?
    C4 O1 . 1.364(3) ?
    C4 C5 . 1.375(3) ?
    C5 C6 . 1.371(3) ?
    C5 H5 . 0.9300 ?
    C6 O2 . 1.347(3) ?
    C7 C12 . 1.374(3) ?
    C7 C8 . 1.380(3) ?
    C7 N1 . 1.418(3) ?
    C8 C9 . 1.379(3) ?
    C8 H8 . 0.9300 ?
    C9 C10 . 1.373(3) ?
    C9 H9 . 0.9300 ?
    C10 C11 . 1.373(4) ?
    C10 C13 . 1.514(3) ?
    C11 C12 . 1.385(3) ?
    C11 H11 . 0.9300 ?
    C12 H12 . 0.9300 ?
    C16 N1 . 1.280(3) ?
    C16 H16 . 0.9300 ?
    C18 O1 . 1.422(3) ?
    C18 H18A . 0.9600 ?
    C18 H18B . 0.9600 ?
    C18 H18C . 0.9600 ?
    C17 O3 . 1.417(2) ?
    C17 H17A . 0.9600 ?
    C17 H17B . 0.9600 ?
    C17 H17C . 0.9600 ?
    C13 C14 . 1.435(4) ?
    C13 H13A . 0.9700 ?
    C13 H13B . 0.9700 ?
    C14 C15 . 1.525(3) ?
    C14 H14A . 0.9700 ?
    C14 H14B . 0.9700 ?
    C15 H15A . 0.9600 ?
    C15 H15B . 0.9600 ?
    C15 H15C . 0.9600 ?
    O2 H2 . 0.8200 ?
loop_
    _geom_angle_atom_site_label_1
    _geom_angle_atom_site_label_2
    _geom_angle_atom_site_label_3
    _geom_angle_site_symmetry_1
    _geom_angle_site_symmetry_3
    _geom_angle
    _geom_angle_publ_flag
    C2 C1 C6 . . 117.2(2) ?
    C2 C1 C16 . . 121.1(2) ?
    C6 C1 C16 . . 121.6(2) ?
    O3 C2 C3 . . 123.5(2) ?
    O3 C2 C1 . . 114.34(19) ?
    C3 C2 C1 . . 122.2(2) ?
    C2 C3 C4 . . 118.4(2) ?
    C2 C3 H3 . . 120.8 ?
    C4 C3 H3 . . 120.8 ?
    O1 C4 C5 . . 115.9(2) ?
    O1 C4 C3 . . 122.8(2) ?
    C5 C4 C3 . . 121.3(2) ?
    C6 C5 C4 . . 120.0(2) ?
    C6 C5 H5 . . 120.0 ?
    C4 C5 H5 . . 120.0 ?
    O2 C6 C5 . . 118.5(2) ?
    O2 C6 C1 . . 120.6(2) ?
    C5 C6 C1 . . 120.9(2) ?
    C12 C7 C8 . . 117.7(2) ?
    C12 C7 N1 . . 116.5(2) ?
    C8 C7 N1 . . 125.8(2) ?
    C9 C8 C7 . . 120.5(2) ?
    C9 C8 H8 . . 119.8 ?
    C7 C8 H8 . . 119.8 ?
    C10 C9 C8 . . 122.7(3) ?
    C10 C9 H9 . . 118.7 ?
    C8 C9 H9 . . 118.7 ?
    C9 C10 C11 . . 116.1(2) ?
    C9 C10 C13 . . 121.7(3) ?
    C11 C10 C13 . . 122.2(3) ?
    C10 C11 C12 . . 122.3(3) ?
    C10 C11 H11 . . 118.8 ?
    C12 C11 H11 . . 118.8 ?
    C7 C12 C11 . . 120.7(3) ?
    C7 C12 H12 . . 119.7 ?
    C11 C12 H12 . . 119.7 ?
    N1 C16 C1 . . 122.7(2) ?
    N1 C16 H16 . . 118.7 ?
    C1 C16 H16 . . 118.7 ?
    O1 C18 H18A . . 109.5 ?
    O1 C18 H18B . . 109.5 ?
    H18A C18 H18B . . 109.5 ?
    O1 C18 H18C . . 109.5 ?
    H18A C18 H18C . . 109.5 ?
    H18B C18 H18C . . 109.5 ?
    O3 C17 H17A . . 109.5 ?
    O3 C17 H17B . . 109.5 ?
    H17A C17 H17B . . 109.5 ?
    O3 C17 H17C . . 109.5 ?
    H17A C17 H17C . . 109.5 ?
    H17B C17 H17C . . 109.5 ?
    C14 C13 C10 . . 117.5(3) ?
    C14 C13 H13A . . 107.9 ?
    C10 C13 H13A . . 107.9 ?
    C14 C13 H13B . . 107.9 ?
    C10 C13 H13B . . 107.9 ?
    H13A C13 H13B . . 107.2 ?
    C13 C14 C15 . . 115.1(3) ?
    C13 C14 H14A . . 108.5 ?
    C15 C14 H14A . . 108.5 ?
    C13 C14 H14B . . 108.5 ?
    C15 C14 H14B . . 108.5 ?
    H14A C14 H14B . . 107.5 ?
    C14 C15 H15A . . 109.5 ?
    C14 C15 H15B . . 109.5 ?
    H15A C15 H15B . . 109.5 ?
    C14 C15 H15C . . 109.5 ?
    H15A C15 H15C . . 109.5 ?
    H15B C15 H15C . . 109.5 ?
    C16 N1 C7 . . 121.3(2) ?
    C4 O1 C18 . . 118.6(2) ?
    C6 O2 H2 . . 109.5 ?
    C2 O3 C17 . . 118.41(18) ?
loop_
    _geom_torsion_atom_site_label_1
    _geom_torsion_atom_site_label_2
    _geom_torsion_atom_site_label_3
    _geom_torsion_atom_site_label_4
    _geom_torsion_site_symmetry_1
    _geom_torsion_site_symmetry_2
    _geom_torsion_site_symmetry_3
    _geom_torsion_site_symmetry_4
    _geom_torsion
    _geom_torsion_publ_flag
    C6 C1 C2 O3 . . . . 179.7(2) ?
    C16 C1 C2 O3 . . . . 1.6(3) ?
    C6 C1 C2 C3 . . . . -0.3(4) ?
    C16 C1 C2 C3 . . . . -178.5(2) ?
    O3 C2 C3 C4 . . . . -179.5(2) ?
    C1 C2 C3 C4 . . . . 0.5(4) ?
    C2 C3 C4 O1 . . . . 179.3(2) ?
    C2 C3 C4 C5 . . . . -0.1(4) ?
    O1 C4 C5 C6 . . . . 180.0(2) ?
    C3 C4 C5 C6 . . . . -0.6(4) ?
    C4 C5 C6 O2 . . . . -178.8(2) ?
    C4 C5 C6 C1 . . . . 0.8(4) ?
    C2 C1 C6 O2 . . . . 179.2(2) ?
    C16 C1 C6 O2 . . . . -2.7(4) ?
    C2 C1 C6 C5 . . . . -0.3(4) ?
    C16 C1 C6 C5 . . . . 177.8(2) ?
    C12 C7 C8 C9 . . . . -1.1(4) ?
    N1 C7 C8 C9 . . . . -179.3(2) ?
    C7 C8 C9 C10 . . . . 0.9(4) ?
    C8 C9 C10 C11 . . . . -0.2(4) ?
    C8 C9 C10 C13 . . . . 179.5(3) ?
    C9 C10 C11 C12 . . . . -0.4(4) ?
    C13 C10 C11 C12 . . . . 180.0(3) ?
    C8 C7 C12 C11 . . . . 0.6(4) ?
    N1 C7 C12 C11 . . . . 179.0(2) ?
    C10 C11 C12 C7 . . . . 0.2(4) ?
    C2 C1 C16 N1 . . . . -179.5(2) ?
    C6 C1 C16 N1 . . . . 2.5(4) ?
    C9 C10 C13 C14 . . . . 66.0(4) ?
    C11 C10 C13 C14 . . . . -114.4(4) ?
    C10 C13 C14 C15 . . . . 178.4(3) ?
    C1 C16 N1 C7 . . . . -178.7(2) ?
    C12 C7 N1 C16 . . . . 166.3(2) ?
    C8 C7 N1 C16 . . . . -15.5(4) ?
    C5 C4 O1 C18 . . . . -174.5(2) ?
    C3 C4 O1 C18 . . . . 6.1(4) ?
    C3 C2 O3 C17 . . . . 6.2(4) ?
    C1 C2 O3 C17 . . . . -173.8(2) ?
loop_
    _geom_hbond_atom_site_label_D
    _geom_hbond_atom_site_label_H
    _geom_hbond_atom_site_label_A
    _geom_hbond_site_symmetry_A
    _geom_hbond_distance_DH
    _geom_hbond_distance_HA
    _geom_hbond_distance_DA
    _geom_hbond_angle_DHA
    O2 H2 N1 . 0.82 1.87 2.602(2) 148.3
    C18 H18B Cg2 2_656 0.96 2.80 3.764(3) 177.6
data_global
_journal_date_recd_electronic     2009-01-16
_journal_date_accepted     2009-03-04
_journal_name_full     'Acta Crystallographica, Section E'
_journal_year     2009
_journal_volume     65
_journal_issue      4
_journal_page_first     o718
_journal_page_last     o718
_journal_paper_category     QO
_journal_coeditor_code     ZL2174
_publ_contact_author
;
'\;Sahin, Zarife Sibel'
Department of Physics
Faculty of Arts and Sciences
Ondokuz May\?is University
Kurupelit
TR-55139
Samsun
Turkey
;
_publ_contact_author_email     'sgul@omu.edu.tr'
_publ_section_title
;
3,5-Dimethoxy-2-[(4-propylphenyl)iminomethyl]phenol
;
loop_
    _publ_author_name
    _publ_author_address
    '\,Sahin, Zarife Sibel'
;
Department of Physics
Faculty of Arts and Sciences
Ondokuz May\?is University
Kurupelit
TR-55139 Samsun
Turkey
;
    'A\<gar, Ay\;sen Alaman'
;
Department of Chemistry
Arts and Sciences Faculty
Ondokuz May\?is University
55139 Samsun
Turkey
;
    'Er\,sahin, Ferda'
;
Department of Chemistry
Arts and Sciences Faculty
Ondokuz May\?is University
55139 Samsun
Turkey
;
    'I\,s\?ik, \,Samil'
;
Department of Physics
Faculty of Arts and Sciences
Ondokuz May\?is University
Kurupelit
TR-55139 Samsun
Turkey
;
