# Supplementary material for: 3,5-Dimeth­oxy-2-[(4-propyl­phen­yl)imino­meth­yl]phenol
Source: Acta Crystallogr Sect E Struct Rep Online. 2009 Mar 11;65(Pt 4):o718. doi: 10.1107/S1600536809007958 (PMC2968940; doi:10.1107/S1600536809007958)
Supplement: Supplementary file 2 [file e-65-0o718-Isup2.hkl]

 
#
# h,k,l, Fc-squared, Fo-squared, sigma(Fo-squared) and status flag
#
data_I
_shelx_title ' samed36'
_shelx_refln_list_code          4
_shelx_F_calc_maximum      226.00
_exptl_crystal_F_000       640.00
_reflns_d_resolution_high  0.7965
 
loop_
 _symmetry_equiv_pos_as_xyz
 'x, y, z'
 '-x, y+1/2, -z+1/2'
 '-x, -y, -z'
 'x, -y-1/2, z-1/2'
 
_cell_length_a    15.1143
_cell_length_b     7.2587
_cell_length_c    17.7368
_cell_angle_alpha  90.000
_cell_angle_beta  123.669
_cell_angle_gamma  90.000
 
_shelx_F_squared_multiplier     1.000
 
loop_
 _refln_index_h
 _refln_index_k
 _refln_index_l
 _refln_F_squared_calc
 _refln_F_squared_meas
 _refln_F_squared_sigma
 _refln_observed_status
   1   0   0     1939.20     1954.55     24.67 o
   2   0   0      607.90      625.94     11.18 o
   3   0   0     4467.10     4458.74     49.37 o
   4   0   0       29.41       23.94      4.96 o
   5   0   0     1608.16     1755.44     23.30 o
   6   0   0     4484.14     4951.95     66.68 o
   7   0   0      277.82      306.91      8.08 o
   8   0   0      145.46      174.50      5.51 o
   9   0   0       18.26       18.49      5.13 o
  10   0   0        0.73        5.54      4.79 o
  11   0   0       30.50       26.49      5.33 o
  12   0   0        6.29        3.39      5.71 o
  13   0   0        0.06        5.69      5.55 o
  14   0   0        1.08        1.97      5.95 o
  15   0   0        0.38        2.78      6.67 o
   1   1   0       45.98       63.61      5.82 o
   2   1   0     1231.15     1135.48     15.71 o
   3   1   0     1222.63     1165.04     11.90 o
   4   1   0      127.69      130.57      4.11 o
   5   1   0      222.95      193.63      4.10 o
   6   1   0     1371.88     1495.66     17.86 o
   7   1   0      104.43      107.38      3.42 o
   8   1   0       12.83       12.37      3.12 o
   9   1   0        0.37        2.64      3.62 o
  10   1   0        3.98        4.64      3.73 o
  11   1   0        0.01        3.61      4.15 o
  12   1   0       24.97       20.18      4.32 o
  13   1   0        1.56        5.50      4.44 o
  14   1   0        1.48        1.53      4.58 o
  15   1   0        1.07        1.27      5.20 o
   0   2   0    23751.43    21792.05   1016.05 o
   1   2   0       23.00       18.36      4.28 o
   2   2   0      290.60      290.92      5.62 o
   3   2   0       75.90       79.87      4.29 o
   4   2   0       44.81       38.76      3.79 o
   5   2   0       40.03       38.79      3.60 o
   6   2   0      798.47      834.46     10.37 o
   7   2   0      177.58      173.43      3.91 o
   8   2   0      105.41      107.90      3.75 o
   9   2   0        0.01        1.95      3.55 o
  10   2   0       29.79       27.40      4.21 o
  11   2   0       19.58       23.99      4.46 o
  12   2   0        1.86        3.90      4.13 o
  13   2   0        0.26        3.77      4.44 o
  14   2   0        0.20       12.90      5.15 o
  15   2   0        0.31        4.90      4.95 o
   1   3   0       86.32       83.67      4.63 o
   2   3   0      379.95      369.49      5.35 o
   3   3   0      431.97      406.23      5.87 o
   4   3   0       92.36       90.96      3.94 o
   5   3   0      115.46      120.22      4.11 o
   6   3   0      842.06      896.00     10.76 o
   7   3   0      117.24      130.57      4.16 o
   8   3   0       11.32       10.24      3.41 o
   9   3   0       37.21       33.46      4.07 o
  10   3   0        1.16        6.00      3.81 o
  11   3   0        0.18        0.46      4.05 o
  12   3   0       24.58       17.00      4.96 o
  13   3   0        1.22        5.85      4.83 o
  14   3   0        3.69        9.57      4.90 o
   0   4   0     5669.84     4391.96   1472.67 o
   1   4   0      699.57      645.63     11.54 o
   2   4   0      252.11      255.92      5.26 o
   3   4   0       29.54       29.87      4.02 o
   4   4   0       16.11       13.55      4.69 o
   5   4   0       27.04       35.60      4.31 o
   6   4   0       56.20       64.93      4.57 o
   7   4   0        0.68        4.53      4.07 o
   8   4   0       21.76       22.06      4.43 o
   9   4   0       19.41       21.40      4.48 o
  10   4   0        4.63        9.45      4.41 o
  11   4   0        0.62        8.86      4.13 o
  12   4   0        8.66        6.95      4.78 o
  13   4   0        0.05        5.27      4.77 o
  14   4   0        0.12        4.24      4.84 o
   1   5   0        0.03        1.42      4.13 o
   2   5   0        1.41        2.81      4.17 o
   3   5   0        5.03        4.00      4.18 o
   4   5   0        0.71        4.03      4.09 o
   5   5   0        4.40        3.91      4.09 o
   6   5   0        4.53        9.42      4.45 o
   7   5   0        0.00       -0.23      4.39 o
   8   5   0        0.05        3.25      4.34 o
   9   5   0       25.79       22.03      4.27 o
  10   5   0        5.08        7.65      4.77 o
  11   5   0        0.09        4.12      4.77 o
  12   5   0        0.35        7.64      5.05 o
  13   5   0        0.32        1.04      5.33 o
   0   6   0      757.53      662.99     33.93 o
   1   6   0       40.27       31.66      4.18 o
   2   6   0        0.01        6.92      4.30 o
   3   6   0       15.89       19.98      4.52 o
   4   6   0        0.03        5.05      4.51 o
   5   6   0        0.06        4.17      4.70 o
   6   6   0       63.66       64.84      4.72 o
   7   6   0       19.09       15.74      4.43 o
   8   6   0        2.61       10.53      4.86 o
   9   6   0        9.17       11.48      5.35 o
  10   6   0        5.98        8.23      4.98 o
  11   6   0        1.22        2.82      5.03 o
   1   7   0       14.33       11.66      4.86 o
   2   7   0        0.01        1.55      4.77 o
   3   7   0        0.11        1.98      4.78 o
   4   7   0        1.81        2.99      5.01 o
   5   7   0        2.22        3.26      4.91 o
   6   7   0       14.12        7.93      4.78 o
   7   7   0        0.92        4.27      5.33 o
   8   7   0        2.34        5.46      5.41 o
   9   7   0        0.13        2.33      4.85 o
  10   7   0        2.00        4.30      4.71 o
   0   8   0        0.57        4.42      6.87 o
   1   8   0        4.06        5.48      5.15 o
   2   8   0        2.01        3.24      5.82 o
   3   8   0        1.49        3.47      5.05 o
   4   8   0        0.25        1.34      5.66 o
   5   8   0        0.19       -0.03      5.58 o
   6   8   0        0.19        2.01      4.87 o
   7   8   0        0.00        1.14      5.72 o
   1   9   0        0.76        2.04      6.41 o
   2   9   0        0.48        6.91      5.90 o
 -16   1   1        0.02        3.53      5.11 o
 -15   1   1        0.01        2.19      4.49 o
 -14   1   1        4.12        4.91      4.02 o
 -13   1   1       22.64       15.62      4.36 o
 -12   1   1       80.46       68.49      3.68 o
 -11   1   1       27.80       26.00      3.37 o
 -10   1   1        2.06        5.71      3.21 o
  -9   1   1       10.31       13.67      3.18 o
  -8   1   1        0.69        2.18      3.08 o
  -7   1   1     1401.18     1496.33     18.25 o
  -6   1   1     3240.82     3410.42     31.32 o
  -5   1   1      667.71      705.40      8.98 o
  -4   1   1      776.71      757.56      7.82 o
  -3   1   1     1577.72     1534.42     12.34 o
  -2   1   1     2161.91     2062.68     21.27 o
  -1   1   1     1495.50     1488.47     16.25 o
   0   1   1     1146.72     1161.30     15.63 o
   1   1   1     1167.74     1235.26     16.44 o
   2   1   1        1.22        1.52      4.25 o
   3   1   1      133.53      115.71      4.59 o
   4   1   1      194.19      207.94      4.56 o
   5   1   1       28.34       31.80      3.66 o
   6   1   1      517.22      634.60      9.49 o
   7   1   1       70.14       78.64      3.85 o
   8   1   1       22.33       26.93      3.92 o
   9   1   1       19.41       14.82      3.90 o
  10   1   1        1.38        3.89      3.79 o
  11   1   1        0.03        2.60      3.93 o
  12   1   1       10.65       14.06      4.08 o
  13   1   1        0.18        2.77      4.12 o
  14   1   1        0.03        0.96      4.51 o
  15   1   1        2.13       10.41      5.21 o
 -15   2   1        0.02       -0.37      4.75 o
 -14   2   1        0.23        4.74      4.66 o
 -13   2   1        0.47        6.47      4.34 o
 -12   2   1        8.95        9.08      3.62 o
 -11   2   1        1.78        2.98      3.72 o
 -10   2   1        0.08        3.75      3.41 o
  -9   2   1       45.93       40.58      3.30 o
  -8   2   1      186.79      188.20      3.70 o
  -7   2   1       70.37       80.29      3.58 o
  -6   2   1      120.65      137.32      3.71 o
  -5   2   1      322.18      348.09      6.70 o
  -4   2   1       14.63       11.55      3.43 o
  -3   2   1      567.32      604.79      6.44 o
  -2   2   1       53.85       50.07      4.76 o
  -1   2   1    16263.15    12809.70   1630.47 o
   0   2   1    51074.73    38369.83    406.02 o
   1   2   1      836.86      677.11      9.06 o
   2   2   1     2951.75     2797.96     53.44 o
   3   2   1       10.85       11.56      4.16 o
   4   2   1       21.72       31.63      3.87 o
   5   2   1        3.05       -1.03      3.58 o
   6   2   1     1205.41     1259.40     21.05 o
   7   2   1      160.65      152.56      4.09 o
   8   2   1       24.89       29.10      4.05 o
   9   2   1       29.66       31.31      4.31 o
  10   2   1       52.73       65.63      4.27 o
  11   2   1        9.06        9.03      4.01 o
  12   2   1        4.73        7.85      4.19 o
  13   2   1        0.07       -0.06      4.69 o
  14   2   1        0.02        5.92      4.99 o
 -15   3   1        0.10        3.62      4.76 o
 -14   3   1        0.69        6.65      4.86 o
 -13   3   1        2.96        6.90      4.22 o
 -12   3   1        3.61        5.71      4.19 o
 -11   3   1        3.44        2.87      3.86 o
 -10   3   1        1.88        3.69      3.54 o
  -9   3   1       12.49       13.58      3.48 o
  -8   3   1        6.66        9.47      3.66 o
  -7   3   1       36.60       34.12      3.27 o
  -6   3   1      168.88      167.38      3.99 o
  -5   3   1       48.84       53.22      3.93 o
  -4   3   1       45.91       35.04      3.98 o
  -3   3   1      178.10      207.07      5.04 o
  -2   3   1      157.28      151.85      4.38 o
  -1   3   1      200.46      174.24     12.64 o
   0   3   1      313.21      283.71      5.81 o
   1   3   1        1.00        1.35      4.00 o
   2   3   1        6.47       12.57      4.52 o
   3   3   1       38.71       38.02      4.13 o
   4   3   1       32.29       23.46      4.33 o
   5   3   1       27.84       25.25      3.94 o
   6   3   1       90.99       98.53      4.16 o
   7   3   1        9.19       11.43      3.81 o
   8   3   1       23.64       27.46      4.15 o
   9   3   1       12.68       10.40      4.22 o
  10   3   1       31.32       31.83      4.41 o
  11   3   1        3.46        2.34      4.33 o
  12   3   1        6.19        6.90      4.37 o
  13   3   1        0.05        3.79      4.55 o
  14   3   1        0.43        3.13      5.20 o
 -14   4   1        0.00        3.74      4.96 o
 -13   4   1        1.50        6.11      4.76 o
 -12   4   1        0.09        3.36      4.12 o
 -11   4   1        0.75        7.09      4.79 o
 -10   4   1       24.51       25.35      3.80 o
  -9   4   1       56.57       55.00      3.73 o
  -8   4   1       26.99       24.15      3.72 o
  -7   4   1       47.47       51.99      3.75 o
  -6   4   1       17.16       21.07      4.01 o
  -5   4   1       17.46       14.50      3.83 o
  -4   4   1       16.49       19.72      3.62 o
  -3   4   1        8.21        9.86      3.70 o
  -2   4   1       11.67        8.73      3.58 o
  -1   4   1      815.94      889.83     40.35 o
   0   4   1     2699.18     2572.88     19.14 o
   1   4   1      272.44      242.33      7.46 o
   2   4   1        0.48        3.20      3.95 o
   3   4   1       89.51       91.64     12.45 o
   4   4   1       37.65       38.45      4.21 o
   5   4   1       20.65       25.19      4.34 o
   6   4   1      478.01      469.13      8.08 o
   7   4   1        2.19        5.41      4.14 o
   8   4   1       62.13       62.68      4.41 o
   9   4   1        4.04        4.70      4.36 o
  10   4   1        0.04        0.76      4.42 o
  11   4   1        5.09        7.22      4.78 o
  12   4   1        2.60        5.13      4.47 o
  13   4   1        0.10        1.55      4.83 o
 -13   5   1        6.95        2.48      5.12 o
 -12   5   1        9.59       11.67      4.96 o
 -11   5   1        0.20        2.48      4.75 o
 -10   5   1        5.65       10.72      4.45 o
  -9   5   1        1.02        3.94      4.52 o
  -8   5   1        5.11        7.30      4.42 o
  -7   5   1       76.55       67.13      4.33 o
  -6   5   1      182.04      176.88      4.80 o
  -5   5   1       12.80       10.42      3.70 o
  -4   5   1       45.58       41.91      4.45 o
  -3   5   1        7.18       12.07      4.47 o
  -2   5   1       17.84       12.34      4.06 o
  -1   5   1        0.01        3.40      4.70 o
   0   5   1      140.10      135.97      4.60 o
   1   5   1      114.61      119.88      4.82 o
   2   5   1       24.31       26.12      4.40 o
   3   5   1        0.05        1.51      4.30 o
   4   5   1        0.82        0.87      4.38 o
   5   5   1        1.79        1.32      4.71 o
   6   5   1       44.16       48.00      4.66 o
   7   5   1        5.63        7.06      4.42 o
   8   5   1       41.37       41.83      4.54 o
   9   5   1        0.23        2.55      4.59 o
  10   5   1        5.91        7.44      4.51 o
  11   5   1        1.11        2.78      5.17 o
  12   5   1        5.77        6.40      4.98 o
 -12   6   1        3.08        8.16      5.73 o
 -11   6   1        0.39       -0.01      4.89 o
 -10   6   1        3.92        3.37      4.63 o
  -9   6   1        1.80        6.90      5.53 o
  -8   6   1        1.24        1.09      4.41 o
  -7   6   1        1.33        1.90      4.13 o
  -6   6   1        2.61        0.11      4.16 o
  -5   6   1        1.49        2.88      4.60 o
  -4   6   1        1.86        4.89      4.67 o
  -3   6   1        3.57        4.19      4.31 o
  -2   6   1        0.59        6.98      4.46 o
  -1   6   1       99.00       96.67      4.96 o
   0   6   1      141.30      125.77     12.96 o
   1   6   1       48.03       45.58      4.50 o
   2   6   1       41.59       50.95      4.54 o
   3   6   1        0.68        1.04      4.43 o
   4   6   1        3.69        5.78      4.45 o
   5   6   1        0.16        7.48      4.39 o
   6   6   1        0.00        9.19      4.37 o
   7   6   1        1.12        3.91      5.27 o
   8   6   1       19.35       21.64      5.28 o
   9   6   1        5.44        8.13      5.12 o
  10   6   1        0.82        4.16      5.00 o
  11   6   1        0.08        3.37      5.69 o
 -10   7   1        0.06        7.85      5.52 o
  -9   7   1        2.11       12.06      5.03 o
  -8   7   1        0.71        0.92      4.95 o
  -7   7   1        0.21        6.55      4.97 o
  -6   7   1        2.08        1.76      4.96 o
  -5   7   1        0.32        2.96      4.81 o
  -4   7   1        2.18       -1.21      4.61 o
  -3   7   1        1.74        3.60      4.57 o
  -2   7   1        1.72        6.16      4.61 o
  -1   7   1        3.04        7.19      4.65 o
   0   7   1       22.72       19.39      5.42 o
   1   7   1       11.22       16.14      4.71 o
   2   7   1       11.92       18.22      5.05 o
   3   7   1        0.45        4.39      4.89 o
   4   7   1        0.92        8.46      5.06 o
   5   7   1        2.30        9.31      4.89 o
   6   7   1        0.06        3.12      4.77 o
   7   7   1        0.90        1.16      5.18 o
   8   7   1        5.30        4.41      5.00 o
   9   7   1        0.41        3.37      5.17 o
  -8   8   1        0.16        4.07      5.50 o
  -7   8   1        2.86        1.25      5.64 o
  -6   8   1        2.86        2.48      5.75 o
  -5   8   1        0.64        5.66      5.29 o
  -4   8   1        0.46        6.08      5.31 o
  -3   8   1        3.20        3.23      5.26 o
  -2   8   1        0.69        2.10      5.58 o
  -1   8   1       27.02       22.82      5.19 o
   0   8   1       43.31       31.54      5.24 o
   1   8   1        2.14        6.15      5.83 o
   2   8   1        0.31        2.96      5.27 o
   3   8   1        2.23        1.67      5.62 o
   4   8   1        0.21        6.99      5.73 o
   5   8   1        1.71        1.49      5.16 o
   6   8   1        6.72        7.12      5.60 o
   7   8   1        1.02        5.19      5.74 o
  -2   9   1        0.21        1.42      5.70 o
  -1   9   1        0.24        1.70      6.19 o
   0   9   1        0.28        3.15      6.34 o
   1   9   1        0.45        6.41      6.00 o
 -16   0   2        0.25        0.42      6.23 o
 -15   0   2        0.52       10.92      6.62 o
 -14   0   2       13.10       16.85      5.16 o
 -13   0   2       34.94       29.42      4.90 o
 -12   0   2        3.73        5.51      4.62 o
 -11   0   2        3.79        1.71      4.58 o
 -10   0   2       86.82       76.02      5.01 o
  -9   0   2      116.41      116.05      5.16 o
  -8   0   2      334.51      370.41      6.15 o
  -7   0   2     1149.63     1302.82     22.66 o
  -6   0   2       42.88       48.91      4.80 o
  -5   0   2        4.70        5.15      4.73 o
  -4   0   2      312.24      303.29      7.57 o
  -3   0   2        3.41        7.49      5.89 o
  -2   0   2      136.89      141.27      8.59 o
  -1   0   2     6508.35     6401.82     45.28 o
   0   0   2     7470.42     7732.90    224.86 o
   1   0   2      297.07      249.24     12.13 o
   2   0   2     1677.04     1669.53     19.20 o
   3   0   2      543.03      521.55     10.75 o
   4   0   2      106.34       91.34      5.99 o
   5   0   2       97.97      116.15      6.61 o
   6   0   2       43.78       53.32      5.83 o
   7   0   2      284.84      275.16      6.08 o
   8   0   2        4.56        3.33      5.13 o
   9   0   2      133.22      132.68      5.90 o
  10   0   2       76.56       79.63      6.49 o
  11   0   2        2.25        5.70      6.28 o
  12   0   2        2.63        1.31      5.94 o
  13   0   2        0.03       10.79      6.50 o
  14   0   2        0.45        6.73      6.88 o
 -16   1   2        0.39        5.68      4.82 o
 -15   1   2        0.12        4.15      4.61 o
 -14   1   2        2.83        4.44      3.90 o
 -13   1   2       44.15       35.73      3.67 o
 -12   1   2       28.69       23.72      3.58 o
 -11   1   2        2.90        6.64      3.21 o
 -10   1   2       16.32       15.89      3.22 o
  -9   1   2       22.82       24.08      3.05 o
  -8   1   2       28.78       31.40      3.08 o
  -7   1   2     1436.19     1566.97     11.94 o
  -6   1   2      713.23      743.89      8.40 o
  -5   1   2       11.44       14.59      3.31 o
  -4   1   2      182.45      178.52      4.32 o
  -3   1   2       88.84       84.62      4.47 o
  -2   1   2     2588.74     2558.55     21.44 o
  -1   1   2     1267.58     1364.22     28.27 o
   0   1   2      328.97      322.06      8.55 o
   1   1   2      449.95      460.92      9.41 o
   2   1   2     1248.67     1160.14      9.76 o
   3   1   2      596.67      595.08      7.38 o
   4   1   2      825.15      839.19      9.71 o
   5   1   2       20.82       13.56      4.07 o
   6   1   2       16.44       13.88      3.84 o
   7   1   2      105.45       99.49      4.15 o
   8   1   2      208.37      207.79      4.73 o
   9   1   2       12.93       11.82      3.99 o
  10   1   2       14.96       11.65      4.38 o
  11   1   2        4.37        8.79      4.09 o
  12   1   2        1.67        6.00      4.59 o
  13   1   2        0.01        4.02      4.28 o
  14   1   2        1.37        7.00      4.94 o
 -16   2   2        0.02        6.38      4.81 o
 -15   2   2        0.05        6.73      4.91 o
 -14   2   2        1.42        2.99      3.86 o
 -13   2   2        0.08       -0.07      4.17 o
 -12   2   2        3.03        5.28      3.50 o
 -11   2   2        1.09        2.82      3.68 o
 -10   2   2        3.51        8.82      3.23 o
  -9   2   2        2.42        5.36      3.32 o
  -8   2   2       69.13       71.98      3.42 o
  -7   2   2      347.25      336.19      4.48 o
  -6   2   2        3.35        8.48      3.10 o
  -5   2   2       11.70       17.68      3.44 o
  -4   2   2        0.11        2.59      3.13 o
  -3   2   2        7.43       13.23      3.76 o
  -2   2   2      945.86      947.08     28.17 o
  -1   2   2      210.24      181.39     13.11 o
   0   2   2      156.63      168.38     16.04 o
   1   2   2       15.74       15.96      4.10 o
   2   2   2       56.22       47.76      4.76 o
   3   2   2      229.20      222.54      4.96 o
   4   2   2       14.99       14.01      3.67 o
   5   2   2        5.53        8.73      3.92 o
   6   2   2       60.26       64.16      4.15 o
   7   2   2       25.51       30.85      3.82 o
   8   2   2       24.49       29.18      4.07 o
   9   2   2        2.21        0.88      4.06 o
  10   2   2        3.88        5.70      4.02 o
  11   2   2        0.07        4.67      4.27 o
  12   2   2        1.35        6.65      4.10 o
  13   2   2        0.16        3.44      4.72 o
  14   2   2        1.19        3.71      4.90 o
 -15   3   2        0.07        6.13      4.63 o
 -14   3   2        1.50        3.85      4.40 o
 -13   3   2       62.59       56.81      4.06 o
 -12   3   2       24.69       30.02      3.81 o
 -11   3   2        8.70        9.25      3.64 o
 -10   3   2       12.35       11.36      3.44 o
  -9   3   2        1.79        6.74      3.41 o
  -8   3   2       29.85       27.15      3.65 o
  -7   3   2     1298.66     1334.49     18.76 o
  -6   3   2      443.56      437.11      4.93 o
  -5   3   2        7.02        7.81      3.71 o
  -4   3   2       86.54       92.54      4.43 o
  -3   3   2      123.77      132.68      4.12 o
  -2   3   2     1126.66     1133.96     24.12 o
  -1   3   2     2687.19     2960.36    151.29 o
   0   3   2     2470.97     2411.01     14.24 o
   1   3   2      131.53      132.76     13.43 o
   2   3   2     1054.20      974.65     15.30 o
   3   3   2      133.42      127.28      4.52 o
   4   3   2      324.04      310.09      5.22 o
   5   3   2       61.22       62.85      4.17 o
   6   3   2       34.08       30.64      3.86 o
   7   3   2       38.73       40.10      3.97 o
   8   3   2      407.13      415.70      8.81 o
   9   3   2       20.87       23.68      4.09 o
  10   3   2        4.05        8.25      4.07 o
  11   3   2        4.24        6.35      4.69 o
  12   3   2        1.48        7.88      4.74 o
  13   3   2        0.02        2.01      4.44 o
 -15   4   2        0.01        7.00      5.47 o
 -14   4   2        1.01        5.50      5.16 o
 -13   4   2       14.01       15.61      4.66 o
 -12   4   2        6.74       10.18      4.29 o
 -11   4   2        0.02        0.70      4.23 o
 -10   4   2        1.42        2.87      3.85 o
  -9   4   2        0.63        1.93      3.77 o
  -8   4   2        9.77       13.16      3.44 o
  -7   4   2       22.52       19.06      3.78 o
  -6   4   2        3.29        4.41      3.64 o
  -5   4   2        0.06       -0.72      4.11 o
  -4   4   2        1.88        2.61      3.70 o
  -3   4   2        8.58       15.89      3.64 o
  -2   4   2       82.06       65.79      3.90 o
  -1   4   2     2103.24     1893.87    126.81 o
   0   4   2      578.08      575.31      8.01 o
   1   4   2        0.24        6.94      3.85 o
   2   4   2      312.57      292.97      5.51 o
   3   4   2       32.72       33.77      5.02 o
   4   4   2       39.13       38.59      4.16 o
   5   4   2       45.84       49.21      4.10 o
   6   4   2        6.36        9.07      4.30 o
   7   4   2        0.66        5.26      3.84 o
   8   4   2       25.76       31.11      3.95 o
   9   4   2       34.75       41.64      4.50 o
  10   4   2        3.19        7.61      4.45 o
  11   4   2        0.53        6.21      4.52 o
  12   4   2        1.09        3.31      4.70 o
  13   4   2        0.00        0.97      5.11 o
 -14   5   2        0.57        2.54      5.30 o
 -13   5   2        1.02        4.36      4.88 o
 -12   5   2        0.07        5.92      5.08 o
 -11   5   2        2.37        6.79      4.76 o
 -10   5   2        2.58        1.41      3.90 o
  -9   5   2        0.71        1.40      3.92 o
  -8   5   2        4.71        7.28      3.86 o
  -7   5   2        6.34       12.94      4.38 o
  -6   5   2        1.06        3.74      3.72 o
  -5   5   2        5.40        8.62      3.92 o
  -4   5   2        0.38        2.27      3.54 o
  -3   5   2      160.77      174.66      4.47 o
  -2   5   2        0.05        0.44      3.74 o
  -1   5   2      164.86      152.44     14.69 o
   0   5   2      359.99      368.88      6.53 o
   1   5   2        5.78       10.27      4.21 o
   2   5   2       59.31       53.00      4.21 o
   3   5   2       28.03       28.27      4.44 o
   4   5   2        1.12        3.07      4.06 o
   5   5   2        9.73        5.39      4.14 o
   6   5   2        8.82       10.10      4.32 o
   7   5   2        1.27        3.03      4.11 o
   8   5   2       27.94       29.51      4.81 o
   9   5   2        0.86        2.10      4.60 o
  10   5   2        5.00        5.91      4.50 o
  11   5   2        0.08        5.27      5.17 o
  12   5   2        0.27       10.00      5.21 o
 -12   6   2        2.62        7.56      5.58 o
 -11   6   2        0.00        0.98      4.76 o
 -10   6   2        4.20        5.95      5.29 o
  -9   6   2       11.04       12.84      4.66 o
  -8   6   2        8.22        7.93      4.35 o
  -7   6   2        0.02        5.47      4.13 o
  -6   6   2        0.04        5.56      4.30 o
  -5   6   2        7.06       14.86      4.57 o
  -4   6   2        3.06       10.24      4.56 o
  -3   6   2       15.24       19.13      4.33 o
  -2   6   2       17.22       19.46      4.31 o
  -1   6   2      113.38       98.50      5.28 o
   0   6   2       40.59       26.96      4.32 o
   1   6   2        0.34        4.80      4.48 o
   2   6   2        5.01        1.83      4.71 o
   3   6   2       19.91       19.86      4.83 o
   4   6   2        1.02        2.11      4.29 o
   5   6   2       19.01       19.23      5.29 o
   6   6   2       16.26        9.30      4.39 o
   7   6   2        0.05        5.11      5.84 o
   8   6   2        0.00        4.77      5.13 o
   9   6   2        0.07        5.44      4.92 o
  10   6   2        0.02        5.95      5.25 o
 -10   7   2        1.71        6.52      5.42 o
  -9   7   2        0.65        4.97      4.86 o
  -8   7   2        2.01        6.13      5.15 o
  -7   7   2       11.68       10.71      5.14 o
  -6   7   2        8.82       15.05      5.05 o
  -5   7   2        0.04        3.67      4.82 o
  -4   7   2        1.11        4.28      5.05 o
  -3   7   2        3.20        3.97      4.15 o
  -2   7   2        1.01        5.38      5.30 o
  -1   7   2        7.36        8.83      4.56 o
   0   7   2        9.35       15.50      5.19 o
   1   7   2        5.03       12.20      4.68 o
   2   7   2        0.47        3.99      4.40 o
   3   7   2        0.45        2.15      4.59 o
   4   7   2        0.02        0.71      4.90 o
   5   7   2        0.17        3.17      4.48 o
   6   7   2        0.72        1.08      5.19 o
   7   7   2        0.45        5.39      4.64 o
   8   7   2        4.75        2.83      5.34 o
   9   7   2        0.21        6.37      5.58 o
  -8   8   2        0.12        0.81      5.79 o
  -7   8   2        1.25        4.79      5.86 o
  -6   8   2        0.02        4.03      5.39 o
  -5   8   2        0.18        3.45      5.38 o
  -4   8   2        1.08        3.59      5.01 o
  -3   8   2        0.54        5.40      6.27 o
  -2   8   2        1.30        7.79      5.47 o
  -1   8   2        7.80       11.37      5.41 o
   0   8   2        5.93        6.65      5.06 o
   1   8   2        3.02        1.15      6.00 o
   2   8   2        1.38        2.30      5.11 o
   3   8   2        0.14        4.50      5.63 o
   4   8   2        0.00        7.70      5.11 o
   5   8   2        0.00        1.97      5.87 o
   6   8   2        0.30        5.94      5.20 o
  -2   9   2        0.01        1.88      6.20 o
  -1   9   2        4.86        6.10      6.18 o
   0   9   2        3.94        8.61      6.35 o
   1   9   2        0.04        4.77      5.99 o
 -16   1   3        3.92        6.06      4.97 o
 -15   1   3        1.87        3.24      3.76 o
 -14   1   3       21.42       21.50      3.61 o
 -13   1   3      113.91      100.93      3.94 o
 -12   1   3        6.03       10.09      3.54 o
 -11   1   3       20.29       21.85      3.46 o
 -10   1   3       56.78       55.85      3.53 o
  -9   1   3       55.51       59.96      3.16 o
  -8   1   3       83.35       76.01      3.28 o
  -7   1   3     2528.79     2845.26     24.84 o
  -6   1   3      157.30      152.39      3.86 o
  -5   1   3      144.05      164.77      4.19 o
  -4   1   3      223.03      212.58      4.78 o
  -3   1   3      463.93      393.45      5.93 o
  -2   1   3     8759.38     8239.09     57.92 o
  -1   1   3    21587.05    20429.01    187.00 o
   0   1   3       79.38       57.92      7.26 o
   1   1   3     7680.61     7374.56     28.10 o
   2   1   3     1303.41     1202.02     10.46 o
   3   1   3     1713.03     1700.45     21.23 o
   4   1   3      388.56      390.12      5.40 o
   5   1   3      270.47      249.39      4.75 o
   6   1   3      499.15      486.59      7.05 o
   7   1   3      312.89      313.96      4.86 o
   8   1   3      499.71      478.52      8.82 o
   9   1   3      225.17      213.47      4.51 o
  10   1   3        0.11        2.64      4.00 o
  11   1   3        1.41        0.24      4.17 o
  12   1   3        0.67        5.30      4.25 o
  13   1   3        2.49        7.05      4.60 o
  14   1   3       14.87       18.25      4.66 o
 -16   2   3        0.50        3.44      4.88 o
 -15   2   3        4.41        4.77      4.08 o
 -14   2   3        1.83        4.66      3.65 o
 -13   2   3      112.44      103.61      3.82 o
 -12   2   3        1.36        1.34      3.41 o
 -11   2   3       59.10       59.54      3.66 o
 -10   2   3        0.05        1.56      3.21 o
  -9   2   3      113.87      121.80      3.52 o
  -8   2   3       53.28       48.61      3.35 o
  -7   2   3       57.41       61.58      3.34 o
  -6   2   3       61.86       56.00      3.40 o
  -5   2   3      223.23      216.57      4.16 o
  -4   2   3      178.12      154.12      4.17 o
  -3   2   3      538.89      502.23      6.88 o
  -2   2   3     2464.94     2370.15     18.06 o
  -1   2   3      609.12      643.48      7.80 o
   0   2   3       62.45       72.21      5.11 o
   1   2   3      378.77      396.34      6.61 o
   2   2   3       32.27       37.62      4.31 o
   3   2   3      134.92      147.18      4.58 o
   4   2   3      182.97      189.88      4.46 o
   5   2   3      119.64      127.73      4.35 o
   6   2   3       34.97       33.12      3.86 o
   7   2   3      135.68      127.44      4.23 o
   8   2   3       30.34       29.45      3.89 o
   9   2   3       34.63       36.39      4.33 o
  10   2   3        0.02        3.47      4.02 o
  11   2   3        1.11        0.83      4.03 o
  12   2   3        0.20        3.11      4.35 o
  13   2   3        0.54       -0.51      4.61 o
 -16   3   3        0.77        3.56      5.34 o
 -15   3   3        0.09        4.29      4.26 o
 -14   3   3        3.64        2.73      4.12 o
 -13   3   3        0.70        5.78      3.74 o
 -12   3   3        4.03        5.13      3.43 o
 -11   3   3        3.00        2.22      3.33 o
 -10   3   3        1.74        7.27      3.54 o
  -9   3   3        0.00        3.55      3.32 o
  -8   3   3       11.88       12.37      3.09 o
  -7   3   3       48.15       49.05      3.56 o
  -6   3   3       45.04       45.90      3.38 o
  -5   3   3        0.26        1.05      3.47 o
  -4   3   3       28.79       25.45      3.82 o
  -3   3   3      746.68      684.83     10.03 o
  -2   3   3       84.94       69.60      7.62 o
  -1   3   3       51.89       51.46      4.27 o
   0   3   3      565.13      511.53      7.52 o
   1   3   3      263.15      239.47      5.30 o
   2   3   3        5.19        8.89      3.81 o
   3   3   3      239.12      217.88      4.92 o
   4   3   3       53.30       58.41      4.01 o
   5   3   3        4.64        7.32      3.91 o
   6   3   3        0.04        4.24      3.90 o
   7   3   3       71.16       69.36      4.44 o
   8   3   3        8.46        8.07      4.02 o
   9   3   3        0.31        1.82      4.06 o
  10   3   3       19.48       22.43      4.56 o
  11   3   3        0.00        4.95      4.65 o
  12   3   3        0.01        0.99      4.66 o
  13   3   3        0.67        4.24      5.01 o
 -15   4   3        1.10        2.04      4.89 o
 -14   4   3        0.49        4.51      4.44 o
 -13   4   3       18.71       15.42      4.22 o
 -12   4   3        0.87        3.46      3.94 o
 -11   4   3        3.61        7.20      3.72 o
 -10   4   3        3.77        6.89      3.54 o
  -9   4   3        0.03       -0.12      3.46 o
  -8   4   3        2.95        7.00      3.65 o
  -7   4   3      117.34      116.23      3.99 o
  -6   4   3        1.09        2.85      3.81 o
  -5   4   3        6.81        9.85      3.81 o
  -4   4   3        5.93        8.97      3.60 o
  -3   4   3        1.48        1.70      3.69 o
  -2   4   3        1.16        2.45      4.11 o
  -1   4   3      193.18      151.73      5.15 o
   0   4   3       10.42       12.28      3.69 o
   1   4   3      145.37      175.35     11.87 o
   2   4   3        2.84        1.94      4.39 o
   3   4   3        3.83        5.22      4.07 o
   4   4   3       38.70       40.71      4.11 o
   5   4   3        1.14        4.27      3.83 o
   6   4   3        0.05        5.63      3.71 o
   7   4   3       26.69       30.38      4.54 o
   8   4   3        0.09       -0.96      4.44 o
   9   4   3        4.14        7.05      4.47 o
  10   4   3        0.31        6.76      4.67 o
  11   4   3        0.91        7.23      4.68 o
  12   4   3        0.65       -0.82      4.66 o
 -14   5   3        4.74        4.47      5.14 o
 -13   5   3        7.81        6.78      4.42 o
 -12   5   3        0.01        5.23      4.37 o
 -11   5   3       17.14       19.14      4.20 o
 -10   5   3        4.98        8.05      4.40 o
  -9   5   3        9.35       13.24      3.79 o
  -8   5   3        6.85        7.96      4.12 o
  -7   5   3      121.90      110.08     11.06 o
  -6   5   3        6.65        7.21      3.87 o
  -5   5   3       10.14       11.70      3.83 o
  -4   5   3        0.76        2.11      3.68 o
  -3   5   3       21.24       14.29      3.94 o
  -2   5   3       14.79       17.42      4.11 o
  -1   5   3      611.82      628.29      6.26 o
   0   5   3        2.48        6.41      3.88 o
   1   5   3        5.89       10.07      4.14 o
   2   5   3       33.24       32.61      4.43 o
   3   5   3       24.44       28.35      4.17 o
   4   5   3        5.47        7.34      4.56 o
   5   5   3       23.64       29.23      4.59 o
   6   5   3        2.07       -0.03      4.59 o
   7   5   3       21.56       27.75      4.62 o
   8   5   3       42.00       44.48      4.90 o
   9   5   3       12.13       11.76      4.81 o
  10   5   3        2.20        5.22      4.95 o
  11   5   3        0.04        3.86      4.80 o
 -13   6   3        2.09        2.18      5.17 o
 -12   6   3        0.25        0.64      5.04 o
 -11   6   3        1.00        3.25      5.62 o
 -10   6   3        0.82        7.22      5.22 o
  -9   6   3        2.05        8.86      3.90 o
  -8   6   3        0.03        1.18      4.06 o
  -7   6   3       16.50       19.43      4.24 o
  -6   6   3        0.61        4.03      4.01 o
  -5   6   3        2.63        2.53      4.02 o
  -4   6   3        0.31        1.95      3.99 o
  -3   6   3       13.34       14.21      4.17 o
  -2   6   3       10.27       11.47      5.13 o
  -1   6   3      241.80      192.16     19.16 o
   0   6   3        2.65        3.14      4.46 o
   1   6   3        1.65        4.66      4.92 o
   2   6   3       14.04       10.97      4.54 o
   3   6   3        4.70        7.15      4.52 o
   4   6   3        0.05        1.88      4.39 o
   5   6   3       20.12       17.67      4.17 o
   6   6   3        1.26       -0.49      5.43 o
   7   6   3        5.16        5.90      5.58 o
   8   6   3       13.32        9.91      5.20 o
   9   6   3        2.48        4.02      4.78 o
  10   6   3        0.21        2.58      5.88 o
 -11   7   3        2.58        9.25      5.76 o
 -10   7   3        0.74        3.10      5.70 o
  -9   7   3        0.73        6.92      5.20 o
  -8   7   3        0.86        7.94      4.79 o
  -7   7   3        4.18        5.95      4.73 o
  -6   7   3        0.00        0.84      5.05 o
  -5   7   3        0.85       -0.16      4.50 o
  -4   7   3        0.07        2.39      4.56 o
  -3   7   3        7.21       10.35      4.98 o
  -2   7   3        0.33        4.15      4.86 o
  -1   7   3       83.28       79.23      5.76 o
   0   7   3        5.52        9.25      4.64 o
   1   7   3        9.33       11.32      4.70 o
   2   7   3        6.71        5.44      5.05 o
   3   7   3        1.72        5.70      4.78 o
   4   7   3        0.35        4.75      4.90 o
   5   7   3        5.76        7.89      5.07 o
   6   7   3        0.25        6.08      5.22 o
   7   7   3        9.73        6.63      5.63 o
   8   7   3        8.29        5.11      5.43 o
  -8   8   3        0.19        6.97      5.68 o
  -7   8   3        0.01        5.00      5.44 o
  -6   8   3        0.12        8.39      5.59 o
  -5   8   3        2.71        3.33      5.41 o
  -4   8   3        0.02        3.06      5.71 o
  -3   8   3        1.04        2.15      5.01 o
  -2   8   3        0.56        5.21      5.44 o
  -1   8   3       11.24        9.14      4.95 o
   0   8   3        1.36        0.88      6.34 o
   1   8   3        2.53        3.22      5.35 o
   2   8   3        1.84        3.28      5.43 o
   3   8   3        0.59        5.01      5.44 o
   4   8   3        0.27        5.77      5.47 o
   5   8   3        3.12        1.88      6.14 o
  -2   9   3        0.00        2.63      5.74 o
  -1   9   3        0.05        0.78      5.94 o
 -17   0   4        4.93        4.29      6.53 o
 -16   0   4        0.00        1.22      6.12 o
 -15   0   4       25.60       23.64      5.26 o
 -14   0   4       14.97       19.88      5.07 o
 -13   0   4      283.12      248.26      7.38 o
 -12   0   4       21.97       23.36      5.02 o
 -11   0   4       36.27       34.87      4.56 o
 -10   0   4       18.58       19.92      4.65 o
  -9   0   4       52.37       52.15      4.90 o
  -8   0   4       32.45       37.31      5.05 o
  -7   0   4      119.41      131.95      5.82 o
  -6   0   4       12.68        8.21      4.75 o
  -5   0   4      638.29      606.37      8.20 o
  -4   0   4       94.34      103.72      5.84 o
  -3   0   4     5094.83     5102.36     92.20 o
  -2   0   4     5396.14     4840.02     24.53 o
  -1   0   4      384.65      313.13     13.02 o
   0   0   4     1069.09     1168.23     22.85 o
   1   0   4     5554.09     5285.03     30.16 o
   2   0   4       94.88      110.04      8.52 o
   3   0   4        3.78        3.19      7.23 o
   4   0   4      124.66      118.06      6.06 o
   5   0   4      393.10      367.01     13.59 o
   6   0   4        0.46        7.25      5.09 o
   7   0   4     1920.97     1816.11     52.24 o
   8   0   4      142.07      140.35      6.84 o
   9   0   4        4.32        3.31      5.39 o
  10   0   4       12.86       17.93      6.68 o
  11   0   4        3.47        6.37      6.70 o
  12   0   4        0.01        5.82      6.75 o
  13   0   4        2.88        0.83      6.52 o
 -17   1   4        1.01        2.29      4.38 o
 -16   1   4        2.73        6.51      3.84 o
 -15   1   4        0.52       10.27      3.67 o
 -14   1   4       11.61       14.46      3.83 o
 -13   1   4        8.96        4.69      3.46 o
 -12   1   4        8.88       10.20      3.19 o
 -11   1   4       40.55       35.35      3.30 o
 -10   1   4       20.43       19.90      3.20 o
  -9   1   4        1.87        2.29      3.11 o
  -8   1   4        3.11        5.86      3.34 o
  -7   1   4      220.95      228.55      4.04 o
  -6   1   4       44.01       40.89      3.35 o
  -5   1   4      129.77      133.64      4.15 o
  -4   1   4        3.61        8.72      3.73 o
  -3   1   4      348.99      331.15      6.15 o
  -2   1   4        6.49        9.78      5.57 o
  -1   1   4     2214.85     2109.74     36.18 o
   0   1   4     1414.86     1258.16     16.61 o
   1   1   4       35.35       41.42      5.88 o
   2   1   4       44.39       43.12      5.20 o
   3   1   4      514.94      489.35      7.42 o
   4   1   4        9.36       15.29      4.09 o
   5   1   4      133.38      118.26      4.17 o
   6   1   4        8.11       12.03      3.77 o
   7   1   4       62.75       72.63      4.20 o
   8   1   4        0.66        4.99      4.02 o
   9   1   4       83.62       74.97      4.44 o
  10   1   4       10.24       14.80      4.13 o
  11   1   4        2.15        4.05      4.79 o
  12   1   4        2.64        7.38      4.70 o
  13   1   4        9.90        6.78      4.73 o
 -17   2   4        0.06        6.90      5.14 o
 -16   2   4        0.04        3.55      4.11 o
 -15   2   4        1.44        6.71      3.85 o
 -14   2   4        1.48        4.91      3.51 o
 -13   2   4       63.09       56.94      3.74 o
 -12   2   4        0.06        6.12      3.59 o
 -11   2   4        3.97        5.78      3.42 o
 -10   2   4        9.38       11.82      3.30 o
  -9   2   4        2.61        3.80      3.20 o
  -8   2   4        0.32       -0.41      3.06 o
  -7   2   4       36.60       40.45      3.21 o
  -6   2   4       25.86       29.03      3.30 o
  -5   2   4       14.72       15.91      3.29 o
  -4   2   4      198.50      181.69      5.05 o
  -3   2   4       38.03       40.99      4.11 o
  -2   2   4       46.84       56.79      4.68 o
  -1   2   4      600.65      534.31     12.33 o
   0   2   4      177.78      135.73      5.12 o
   1   2   4      912.30      974.36      8.51 o
   2   2   4        0.32        0.59      4.55 o
   3   2   4       91.50       81.94      4.35 o
   4   2   4       59.35       57.31      4.01 o
   5   2   4        0.81        1.30      3.73 o
   6   2   4        2.54        4.15      3.82 o
   7   2   4      146.06      147.87      4.53 o
   8   2   4        0.78        3.08      4.01 o
   9   2   4       13.50       17.07      4.15 o
  10   2   4        0.58        1.59      4.20 o
  11   2   4        0.00        5.87      4.44 o
  12   2   4        0.01        3.06      4.55 o
  13   2   4        0.13        6.03      4.98 o
 -16   3   4        4.71        4.34      4.62 o
 -15   3   4        0.33        1.85      4.27 o
 -14   3   4       13.53       16.11      3.86 o
 -13   3   4        5.79        7.48      3.89 o
 -12   3   4        4.00        4.89      3.50 o
 -11   3   4       95.48       90.05      3.89 o
 -10   3   4      106.77       99.39      3.75 o
  -9   3   4        0.05        4.45      3.32 o
  -8   3   4        1.40        3.86      3.37 o
  -7   3   4       74.73       84.60      3.63 o
  -6   3   4       20.75       14.15      3.54 o
  -5   3   4       72.25       87.44      7.35 o
  -4   3   4        3.26        7.24      3.74 o
  -3   3   4      174.44      181.62      4.67 o
  -2   3   4       70.56       73.75      4.76 o
  -1   3   4     2304.77     2430.14     68.36 o
   0   3   4      982.83      850.62     95.47 o
   1   3   4        4.36        8.25      4.69 o
   2   3   4       13.15       15.12      3.80 o
   3   3   4      111.23      107.65      4.53 o
   4   3   4        4.43        4.76      3.97 o
   5   3   4      159.61      162.71      4.35 o
   6   3   4        7.16        9.18      3.71 o
   7   3   4      279.66      294.25      5.05 o
   8   3   4        0.24        4.40      4.27 o
   9   3   4       82.90       74.18      4.40 o
  10   3   4        2.19        3.85      4.54 o
  11   3   4        2.24        1.59      4.35 o
  12   3   4        1.17        1.84      4.70 o
 -15   4   4        1.81        6.70      4.64 o
 -14   4   4        3.70        3.81      4.39 o
 -13   4   4        9.88       10.42      3.94 o
 -12   4   4        0.09        2.65      3.66 o
 -11   4   4       30.04       31.91      3.76 o
 -10   4   4       16.47       13.73      3.70 o
  -9   4   4       17.54       16.12      3.52 o
  -8   4   4       10.17       10.83      3.75 o
  -7   4   4       24.58       22.14      4.18 o
  -6   4   4        0.78        3.41      3.15 o
  -5   4   4       34.70       35.96      3.51 o
  -4   4   4        0.12        0.12      3.50 o
  -3   4   4      286.49      286.01      6.37 o
  -2   4   4      152.81      148.98      5.43 o
  -1   4   4      410.50      374.58      5.78 o
   0   4   4       52.32       47.84      3.99 o
   1   4   4      151.85      135.41     10.83 o
   2   4   4        0.04        0.45      3.79 o
   3   4   4       27.54       22.01      3.98 o
   4   4   4        0.22        4.85      3.99 o
   5   4   4      130.61      135.80      4.60 o
   6   4   4        0.41        2.14      4.34 o
   7   4   4      212.46      212.13      5.06 o
   8   4   4       59.38       51.72      4.68 o
   9   4   4        2.63        5.95      4.49 o
  10   4   4        0.02        0.33      4.70 o
  11   4   4        0.32        1.67      4.90 o
  12   4   4        0.11        2.06      5.26 o
 -14   5   4        0.00        3.56      5.05 o
 -13   5   4        0.40       -0.52      4.64 o
 -12   5   4        1.44        5.10      4.23 o
 -11   5   4        5.26        3.07      4.40 o
 -10   5   4       20.20       21.02      3.92 o
  -9   5   4        8.71       12.14      4.19 o
  -8   5   4        0.82        5.18      3.87 o
  -7   5   4        6.64       11.17      4.04 o
  -6   5   4        1.33        2.33      3.69 o
  -5   5   4        2.34        2.03      3.72 o
  -4   5   4        0.26        1.12      4.08 o
  -3   5   4       59.62       59.48      4.05 o
  -2   5   4       34.66       29.83      3.93 o
  -1   5   4       98.64       86.19      4.17 o
   0   5   4       17.52       12.71      4.25 o
   1   5   4       42.47       42.67      4.50 o
   2   5   4        0.23        1.96      4.30 o
   3   5   4        8.27        8.01      4.08 o
   4   5   4        9.41       12.55      4.13 o
   5   5   4        8.55       10.68      4.26 o
   6   5   4        6.19        9.66      4.29 o
   7   5   4       56.60       48.11      4.68 o
   8   5   4        0.57        2.08      4.56 o
   9   5   4        0.03        4.25      4.87 o
  10   5   4        2.28        4.48      4.98 o
  11   5   4        0.08        4.49      5.35 o
 -13   6   4        7.58        8.07      5.26 o
 -12   6   4        0.51        2.33      4.89 o
 -11   6   4        0.07        2.53      5.06 o
 -10   6   4        1.58        3.87      4.36 o
  -9   6   4        0.91        8.69      4.39 o
  -8   6   4        1.27        2.64      4.10 o
  -7   6   4        3.23        4.24      4.15 o
  -6   6   4        0.19        3.71      4.07 o
  -5   6   4       10.97        8.86      4.28 o
  -4   6   4        1.26        1.21      3.90 o
  -3   6   4        1.54        4.60      4.22 o
  -2   6   4       10.02       11.98      4.75 o
  -1   6   4        0.03        3.10      4.07 o
   0   6   4        2.20        7.61      4.77 o
   1   6   4       85.42       93.35      5.02 o
   2   6   4        4.93        8.03      4.65 o
   3   6   4        0.12        4.90      4.58 o
   4   6   4        9.16       10.10      4.49 o
   5   6   4        6.80        8.21      4.46 o
   6   6   4        0.38        4.96      4.95 o
   7   6   4       41.42       33.99      5.47 o
   8   6   4       11.89       11.26      5.19 o
   9   6   4        0.25        4.84      5.02 o
 -11   7   4        4.80        5.24      5.53 o
 -10   7   4        1.10        3.05      5.47 o
  -9   7   4        1.21        1.10      4.78 o
  -8   7   4        2.25        4.77      4.55 o
  -7   7   4       11.15       10.99      4.68 o
  -6   7   4        0.04        4.20      4.33 o
  -5   7   4       10.23        9.52      4.16 o
  -4   7   4        0.01        3.38      4.28 o
  -3   7   4        9.47        7.73      4.91 o
  -2   7   4        3.30        6.15      4.82 o
  -1   7   4       26.98       32.58      5.79 o
   0   7   4        2.56        7.21      4.69 o
   1   7   4        5.53       12.95      5.08 o
   2   7   4        0.06        0.06      5.09 o
   3   7   4        0.05        0.26      5.19 o
   4   7   4        0.17        3.76      5.09 o
   5   7   4        0.63        2.64      5.19 o
   6   7   4        0.70        2.85      5.36 o
   7   7   4        1.53        2.26      5.98 o
  -8   8   4        0.01        4.46      5.77 o
  -7   8   4        1.13        7.06      5.26 o
  -6   8   4        0.16        5.22      5.63 o
  -5   8   4        2.95        5.43      5.49 o
  -4   8   4        0.05        0.99      5.20 o
  -3   8   4        0.99        3.18      5.10 o
  -2   8   4        1.54        6.11      4.93 o
  -1   8   4       11.41        7.20      5.50 o
   0   8   4        0.41        5.27      5.76 o
   1   8   4        0.01        3.39      5.61 o
   2   8   4        0.19        5.09      5.16 o
   3   8   4        0.01        3.43      6.02 o
   4   8   4        0.90        3.32      5.71 o
   5   8   4        0.84        0.34      5.51 o
 -17   1   5        2.93        8.35      4.12 o
 -16   1   5        0.21        5.84      4.16 o
 -15   1   5        0.30        2.55      3.69 o
 -14   1   5        2.70        6.53      3.57 o
 -13   1   5        1.19        4.67      3.54 o
 -12   1   5       58.40       52.09      3.72 o
 -11   1   5        0.97        2.61      3.14 o
 -10   1   5      128.89      124.40      3.40 o
  -9   1   5      407.15      424.91      6.50 o
  -8   1   5      267.46      301.94      4.15 o
  -7   1   5      115.66      105.18      3.86 o
  -6   1   5       87.03       92.05      3.68 o
  -5   1   5      121.94      121.27      4.05 o
  -4   1   5     1390.88     1369.57     15.53 o
  -3   1   5      217.29      216.85      6.37 o
  -2   1   5        5.36       16.19      5.11 o
  -1   1   5       99.83       93.34      5.76 o
   0   1   5      335.32      408.62      8.51 o
   1   1   5     3045.95     3131.66     27.11 o
   2   1   5       30.84       32.39      5.52 o
   3   1   5       35.47       38.62      5.16 o
   4   1   5       36.56       42.57      4.33 o
   5   1   5        0.33        2.42      3.90 o
   6   1   5       26.99       23.34      3.77 o
   7   1   5        3.75        9.31      4.01 o
   8   1   5       80.53       88.83      4.32 o
   9   1   5       64.98       62.03      4.24 o
  10   1   5       16.64       19.86      4.42 o
  11   1   5        4.13        4.91      4.38 o
  12   1   5        4.77        6.77      4.73 o
 -17   2   5        4.47        6.01      4.04 o
 -16   2   5        0.14        1.21      3.96 o
 -15   2   5        9.78        8.29      3.62 o
 -14   2   5       40.53       32.30      3.86 o
 -13   2   5       18.32       17.33      3.60 o
 -12   2   5       26.55       23.61      3.57 o
 -11   2   5       32.45       32.74      3.51 o
 -10   2   5       48.79       48.78      3.51 o
  -9   2   5      193.91      196.86      3.91 o
  -8   2   5        4.70        2.24      3.12 o
  -7   2   5       99.49      105.90      3.62 o
  -6   2   5        2.25        4.25      3.28 o
  -5   2   5        1.29        0.61      3.97 o
  -4   2   5      189.20      214.33      4.64 o
  -3   2   5      949.24      895.20     18.96 o
  -2   2   5        3.32        4.27      4.78 o
  -1   2   5       64.02       64.25      4.86 o
   0   2   5        2.96        4.22      4.57 o
   1   2   5     2477.41     2576.59     44.89 o
   2   2   5      278.33      278.62      6.88 o
   3   2   5       19.93       29.80      4.91 o
   4   2   5      177.59      166.40      4.93 o
   5   2   5      316.02      313.62      4.96 o
   6   2   5      139.00      136.57      4.37 o
   7   2   5     2158.85     2119.20     33.53 o
   8   2   5       77.16       70.99      4.32 o
   9   2   5        0.29        2.98      4.21 o
  10   2   5        2.62        2.07      4.31 o
  11   2   5        1.08        5.31      4.61 o
  12   2   5        0.22        2.33      4.63 o
 -16   3   5        0.23        5.22      4.14 o
 -15   3   5        0.00        1.45      4.01 o
 -14   3   5        0.14        7.03      3.78 o
 -13   3   5        4.64        7.03      3.50 o
 -12   3   5        0.11        5.95      3.67 o
 -11   3   5        9.46       11.78      3.62 o
 -10   3   5       18.47       15.36      3.50 o
  -9   3   5      110.89      106.89      3.65 o
  -8   3   5       83.59       80.21      3.57 o
  -7   3   5       40.41       40.79      3.52 o
  -6   3   5       28.72       24.21      4.02 o
  -5   3   5      120.74      130.07      4.18 o
  -4   3   5       10.50       16.97      3.63 o
  -3   3   5      388.06      400.59     12.48 o
  -2   3   5      329.13      350.58      6.12 o
  -1   3   5       62.71       62.69      4.32 o
   0   3   5        4.07        7.48      4.74 o
   1   3   5       98.71      122.97      5.11 o
   2   3   5        0.02        1.14      4.45 o
   3   3   5       11.27       17.96      4.23 o
   4   3   5        2.89        4.39      3.94 o
   5   3   5        0.39        0.09      3.96 o
   6   3   5        3.69        3.72      3.58 o
   7   3   5        2.77        4.99      4.06 o
   8   3   5        0.80        0.63      4.20 o
   9   3   5        9.66        6.38      4.38 o
  10   3   5        1.32        5.33      4.40 o
  11   3   5        0.54        5.31      4.64 o
  12   3   5        1.16        4.07      5.17 o
 -16   4   5        0.37        3.71      4.55 o
 -15   4   5        0.04        3.19      4.31 o
 -14   4   5       11.42       10.27      4.36 o
 -13   4   5       25.15       28.74      3.90 o
 -12   4   5        7.89       11.12      3.86 o
 -11   4   5        0.98        3.24      3.69 o
 -10   4   5       14.41       17.41      3.56 o
  -9   4   5       18.79       21.53      3.65 o
  -8   4   5        0.99        3.47      4.43 o
  -7   4   5        1.31        2.56      3.58 o
  -6   4   5        0.94        0.99      3.39 o
  -5   4   5       86.22      103.71      4.24 o
  -4   4   5      165.84      180.76      4.37 o
  -3   4   5       15.15       14.52      4.55 o
  -2   4   5        2.60        3.62      4.08 o
  -1   4   5       42.12       42.29      4.26 o
   0   4   5      126.71      140.59      5.08 o
   1   4   5      669.42      705.37     14.85 o
   2   4   5        1.61        4.79      3.88 o
   3   4   5        5.98        5.93      4.04 o
   4   4   5        2.34        3.82      3.91 o
   5   4   5       12.55       13.40      3.97 o
   6   4   5        8.22        8.22      4.05 o
   7   4   5      298.29      289.27      6.87 o
   8   4   5        7.98       15.18      4.29 o
   9   4   5        1.67        6.84      4.78 o
  10   4   5        0.99        4.48      4.67 o
  11   4   5        0.03        4.67      5.03 o
 -15   5   5        0.10        3.20      4.97 o
 -14   5   5        0.08        1.94      4.72 o
 -13   5   5        0.00        4.15      4.70 o
 -12   5   5        7.33        6.14      4.42 o
 -11   5   5       29.32       30.02      4.34 o
 -10   5   5        9.98       11.38      4.31 o
  -9   5   5        0.01        4.69      3.91 o
  -8   5   5        1.84        2.15      4.08 o
  -7   5   5       31.36       30.28      4.23 o
  -6   5   5       11.14       12.36      3.58 o
  -5   5   5       77.66       79.77      4.22 o
  -4   5   5        3.38        8.58      3.78 o
  -3   5   5       69.52       68.45      5.53 o
  -2   5   5       21.97       22.19      4.24 o
  -1   5   5       81.55       73.59      4.22 o
   0   5   5        0.25        1.73      4.08 o
   1   5   5      149.88      171.37      5.13 o
   2   5   5        2.79        6.07      4.45 o
   3   5   5        5.84        4.28      4.73 o
   4   5   5        0.01        5.27      4.58 o
   5   5   5        1.92        2.62      4.42 o
   6   5   5       11.33       15.21      4.77 o
   7   5   5        1.94        2.53      5.04 o
   8   5   5       11.43       12.03      5.10 o
   9   5   5        4.70        7.28      4.99 o
  10   5   5        0.99        2.11      5.35 o
 -13   6   5        0.90        5.14      5.23 o
 -12   6   5        6.77        9.89      4.88 o
 -11   6   5       13.46       14.79      4.38 o
 -10   6   5       10.96       13.74      4.40 o
  -9   6   5        0.01        3.25      4.39 o
  -8   6   5        0.22        4.40      4.47 o
  -7   6   5        0.95        0.88      4.35 o
  -6   6   5        0.05        2.21      3.80 o
  -5   6   5       20.26       18.16      4.27 o
  -4   6   5        4.43        6.04      3.61 o
  -3   6   5       21.71       25.96      4.10 o
  -2   6   5        0.10        3.85      4.09 o
  -1   6   5       38.25       40.45      4.41 o
   0   6   5        0.07        2.06      4.72 o
   1   6   5        0.02        2.00      4.34 o
   2   6   5        1.65        2.09      4.69 o
   3   6   5        0.73        1.04      4.68 o
   4   6   5        5.09        1.03      4.96 o
   5   6   5        6.13        5.03      5.22 o
   6   6   5        9.53        9.64      5.33 o
   7   6   5       20.89       18.24      5.00 o
   8   6   5        3.59        4.88      5.17 o
 -11   7   5        6.78        9.29      4.65 o
 -10   7   5        3.34        2.98      4.65 o
  -9   7   5        4.64        5.72      4.41 o
  -8   7   5        0.90        0.74      4.68 o
  -7   7   5        0.99        3.02      4.54 o
  -6   7   5        0.09        1.99      4.78 o
  -5   7   5        2.73        4.66      4.15 o
  -4   7   5        0.14        2.08      4.12 o
  -3   7   5        1.32        1.71      4.39 o
  -2   7   5        0.65        1.47      5.85 o
  -1   7   5        7.52        6.71      4.82 o
   0   7   5        1.86        3.31      5.31 o
   1   7   5        0.14        2.95      4.96 o
   2   7   5        0.04        2.68      5.07 o
   3   7   5        1.65        3.53      4.69 o
   4   7   5        0.34        3.51      5.51 o
   5   7   5        0.96        4.55      5.27 o
   6   7   5        2.18        4.23      5.24 o
   7   7   5        0.44        4.19      5.36 o
  -9   8   5        0.03        5.37      5.71 o
  -8   8   5        0.79        2.03      5.93 o
  -7   8   5        0.78        1.74      5.34 o
  -6   8   5        0.34        6.62      5.54 o
  -5   8   5        0.05        3.97      5.91 o
  -4   8   5        0.51        3.72      5.28 o
  -3   8   5        0.44        3.23      5.58 o
  -2   8   5        3.45        8.40      5.19 o
  -1   8   5        0.28        4.31      6.29 o
   0   8   5        3.71        6.12      5.47 o
   1   8   5        7.22        7.27      5.25 o
   2   8   5        0.01        1.77      5.86 o
   3   8   5        0.12        0.99      5.84 o
   4   8   5        0.28        5.13      5.74 o
 -18   0   6        4.88        7.22      6.47 o
 -17   0   6        0.74       -0.82      5.91 o
 -16   0   6        0.10       -1.22      5.25 o
 -15   0   6        9.41       10.41      5.04 o
 -14   0   6       31.40       32.05      5.18 o
 -13   0   6       46.21       46.43      5.17 o
 -12   0   6        5.54       17.39      4.68 o
 -11   0   6       28.20       29.65      4.61 o
 -10   0   6      300.47      304.72      8.70 o
  -9   0   6      507.39      451.29      6.40 o
  -8   0   6       34.60       38.22      4.67 o
  -7   0   6       85.88       86.96      5.58 o
  -6   0   6       22.62       30.78      4.68 o
  -5   0   6      100.54      109.87      5.55 o
  -4   0   6     1082.01      887.62     13.12 o
  -3   0   6      343.52      303.60     10.15 o
  -2   0   6      467.95      513.47      9.43 o
  -1   0   6       14.23       14.89      8.01 o
   0   0   6      923.99      923.55     14.15 o
   1   0   6      748.13      857.68     13.25 o
   2   0   6      978.96     1175.02     13.40 o
   3   0   6      231.77      266.89      8.53 o
   4   0   6      795.50      798.38     14.30 o
   5   0   6       63.37       73.08      5.99 o
   6   0   6     1022.34     1022.51     21.72 o
   7   0   6     2722.78     2701.08     41.34 o
   8   0   6       19.90       24.31      5.24 o
   9   0   6        0.25        5.17      6.63 o
  10   0   6        1.46        0.16      5.88 o
  11   0   6        0.08       -1.00      6.77 o
  12   0   6        0.00        6.28      6.10 o
 -17   1   6        1.09        3.34      4.04 o
 -16   1   6        3.66       10.14      3.82 o
 -15   1   6        0.72        0.42      3.50 o
 -14   1   6       26.39       28.07      3.49 o
 -13   1   6        1.72        5.65      3.25 o
 -12   1   6        3.15        7.81      3.46 o
 -11   1   6        4.46        6.87      3.22 o
 -10   1   6        0.58        4.07      3.04 o
  -9   1   6        8.64       10.72      3.14 o
  -8   1   6        0.54        2.35      3.18 o
  -7   1   6      170.33      171.16      3.64 o
  -6   1   6       90.88      102.78      3.59 o
  -5   1   6      217.28      210.44      4.14 o
  -4   1   6      212.78      212.18      5.09 o
  -3   1   6       10.08       19.88      4.21 o
  -2   1   6       23.34       21.37      5.40 o
  -1   1   6        8.03        4.50      5.07 o
   0   1   6     1881.74     1954.85     13.55 o
   1   1   6     1421.17     1502.68     17.20 o
   2   1   6       44.39       42.72      5.60 o
   3   1   6       81.31       77.04      5.58 o
   4   1   6       15.38       23.75      5.08 o
   5   1   6       23.80       20.21      3.85 o
   6   1   6       18.08       15.59      3.92 o
   7   1   6       17.30       18.39      4.27 o
   8   1   6       17.65       20.02      4.15 o
   9   1   6        9.82       12.08      4.40 o
  10   1   6        0.80        6.08      4.42 o
  11   1   6        0.33        0.11      4.48 o
  12   1   6        0.98        4.90      4.82 o
 -17   2   6        0.01        4.43      4.22 o
 -16   2   6        1.30        4.39      4.20 o
 -15   2   6        0.03        6.62      3.90 o
 -14   2   6        2.91        6.73      3.80 o
 -13   2   6        0.07        2.21      3.41 o
 -12   2   6        3.02        5.19      3.45 o
 -11   2   6        0.00       -1.85      3.31 o
 -10   2   6        2.86        4.53      3.29 o
  -9   2   6       65.04       68.42      3.26 o
  -8   2   6        6.22        8.64      3.23 o
  -7   2   6        0.00        4.28      3.20 o
  -6   2   6      114.86      124.28      3.92 o
  -5   2   6      171.38      185.27      4.60 o
  -4   2   6      282.97      315.11      5.44 o
  -3   2   6      489.57      519.77     12.02 o
  -2   2   6       13.73       10.49      4.45 o
  -1   2   6       52.36       43.82      4.73 o
   0   2   6      260.13      276.04      6.36 o
   1   2   6      221.15      217.85      6.49 o
   2   2   6       98.30       99.58      5.14 o
   3   2   6        1.36        4.36      5.18 o
   4   2   6       28.71       26.76      4.22 o
   5   2   6        0.00        2.97      3.83 o
   6   2   6       38.72       43.77      4.12 o
   7   2   6      234.71      242.66      5.58 o
   8   2   6       18.80       17.62      4.06 o
   9   2   6        8.86        8.88      4.20 o
  10   2   6        0.16        6.32      4.45 o
  11   2   6        0.39        2.76      4.80 o
 -17   3   6        1.45        2.77      4.44 o
 -16   3   6        1.57        4.92      4.01 o
 -15   3   6        0.04        4.72      3.96 o
 -14   3   6       37.93       43.34      3.91 o
 -13   3   6        0.54       -0.33      3.57 o
 -12   3   6       39.55       34.85      3.66 o
 -11   3   6       24.37       30.27      3.85 o
 -10   3   6        0.58        5.37      3.36 o
  -9   3   6       12.10       13.22      3.33 o
  -8   3   6       14.11       15.07      3.35 o
  -7   3   6      216.23      182.67      4.74 o
  -6   3   6      127.85      141.83      4.16 o
  -5   3   6      258.39      262.83      4.80 o
  -4   3   6      119.83      114.14      4.61 o
  -3   3   6        2.28        3.24      4.25 o
  -2   3   6        9.28        7.06      3.99 o
  -1   3   6       22.46       25.24      4.61 o
   0   3   6     1688.32     1738.62     24.76 o
   1   3   6      977.65      997.92      8.41 o
   2   3   6       25.25       23.92      4.49 o
   3   3   6       93.35       95.34      4.85 o
   4   3   6        2.10        4.49      4.14 o
   5   3   6       19.69       27.35      4.27 o
   6   3   6       24.69       28.10      4.19 o
   7   3   6       43.70       39.07      4.34 o
   8   3   6       30.05       31.06      4.45 o
   9   3   6        3.24        5.48      4.69 o
  10   3   6        1.40        3.73      4.81 o
  11   3   6        0.11        1.87      4.88 o
 -16   4   6        0.97        5.55      4.49 o
 -15   4   6        1.71        5.02      4.14 o
 -14   4   6        6.32        7.66      3.95 o
 -13   4   6       11.06       11.66      3.99 o
 -12   4   6       46.65       48.74      3.87 o
 -11   4   6       26.40       28.32      3.97 o
 -10   4   6       72.89       76.34      3.84 o
  -9   4   6        2.75        7.32      4.27 o
  -8   4   6        0.33        1.25      3.56 o
  -7   4   6        0.25        3.13      3.75 o
  -6   4   6       22.64       23.94      3.68 o
  -5   4   6       52.01       47.30      3.79 o
  -4   4   6        0.44        3.81      3.70 o
  -3   4   6       55.29       51.21      5.23 o
  -2   4   6       23.62       22.89      4.53 o
  -1   4   6       39.41       38.47      4.75 o
   0   4   6       33.27       40.68      4.78 o
   1   4   6       10.25       15.48      5.64 o
   2   4   6       18.35       22.74      3.95 o
   3   4   6        7.91        8.61      4.07 o
   4   4   6       28.24       35.59      4.29 o
   5   4   6       13.90       16.02      3.96 o
   6   4   6      177.98      180.77      4.94 o
   7   4   6      234.98      235.46      8.19 o
   8   4   6        3.94        8.33      4.47 o
   9   4   6        5.00        8.04      4.51 o
  10   4   6        0.03        6.45      4.98 o
 -15   5   6        0.13       -0.90      4.75 o
 -14   5   6        3.03        6.03      4.28 o
 -13   5   6        2.07        5.19      4.19 o
 -12   5   6       10.72       14.14      4.16 o
 -11   5   6        4.40        7.21      4.22 o
 -10   5   6        0.73        5.22      3.78 o
  -9   5   6       35.32       37.07      3.83 o
  -8   5   6       26.46       25.86      3.80 o
  -7   5   6       16.27       14.20      4.10 o
  -6   5   6        0.05        3.87      4.04 o
  -5   5   6        0.65        3.22      4.11 o
  -4   5   6        0.80        0.77      4.70 o
  -3   5   6       31.52       37.47      4.85 o
  -2   5   6       82.06       89.36      4.73 o
  -1   5   6        2.59        1.17      4.99 o
   0   5   6       20.17       20.69      4.36 o
   1   5   6        0.96        1.78      4.70 o
   2   5   6        0.00        4.00      4.26 o
   3   5   6        0.08        1.33      4.54 o
   4   5   6        1.74        6.40      4.47 o
   5   5   6        0.06        1.58      4.60 o
   6   5   6        4.24        7.78      4.60 o
   7   5   6        5.32        8.49      4.62 o
   8   5   6        0.04        3.37      5.31 o
   9   5   6        1.78        0.67      5.60 o
 -13   6   6        0.48        2.95      5.10 o
 -12   6   6        7.48        9.95      4.72 o
 -11   6   6        3.76        0.78      4.55 o
 -10   6   6        0.09        3.21      4.55 o
  -9   6   6        0.71        6.26      4.52 o
  -8   6   6        8.15       10.21      4.53 o
  -7   6   6        2.63        4.71      4.19 o
  -6   6   6        2.15        4.84      4.03 o
  -5   6   6        0.11        4.99      4.21 o
  -4   6   6        7.90       10.67      4.37 o
  -3   6   6       26.71       34.10      4.86 o
  -2   6   6       55.69       47.51      4.72 o
  -1   6   6        2.76        2.90      4.23 o
   0   6   6       44.34       63.05      4.81 o
   1   6   6       17.46       12.72      4.33 o
   2   6   6        3.25        3.43      4.29 o
   3   6   6        0.67        2.39      4.67 o
   4   6   6        0.86        3.06      4.17 o
   5   6   6        1.37        0.79      6.10 o
   6   6   6       29.55       29.20      5.67 o
   7   6   6       46.87       22.47      5.65 o
   8   6   6        0.08       -0.37      5.50 o
 -12   7   6        1.75        3.67      5.14 o
 -11   7   6        0.48        2.07      4.72 o
 -10   7   6        0.68        2.92      4.91 o
  -9   7   6        1.84        6.01      4.98 o
  -8   7   6        2.24        1.24      4.52 o
  -7   7   6        0.07        2.72      4.33 o
  -6   7   6       11.81       16.63      4.69 o
  -5   7   6        6.91        8.79      4.70 o
  -4   7   6        0.00        2.54      4.50 o
  -3   7   6       13.44       15.88      4.52 o
  -2   7   6        5.39        5.74      5.47 o
  -1   7   6        6.75       12.13      5.29 o
   0   7   6        6.43       13.14      4.98 o
   1   7   6       14.68       12.94      5.02 o
   2   7   6        1.25        4.44      5.38 o
   3   7   6        1.65        3.51      4.93 o
   4   7   6        0.05        3.60      5.23 o
   5   7   6        0.00        5.49      5.46 o
   6   7   6        0.46        3.82      5.71 o
  -9   8   6        0.02        1.25      5.27 o
  -8   8   6        0.97        3.25      5.66 o
  -7   8   6        0.12        1.88      5.07 o
  -6   8   6        0.98        4.20      6.03 o
  -5   8   6        1.77        3.65      5.45 o
  -4   8   6        0.36        2.56      4.91 o
  -3   8   6        4.35        9.84      5.30 o
  -2   8   6        8.64       11.05      5.35 o
  -1   8   6        0.53        0.35      6.52 o
   0   8   6        0.03        3.68      5.83 o
   1   8   6        0.00        1.41      5.62 o
   2   8   6        0.00        3.45      5.86 o
   3   8   6        0.07        0.78      5.67 o
 -18   1   7        0.31        2.49      4.37 o
 -17   1   7        7.37        9.61      4.10 o
 -16   1   7        1.77        4.75      3.81 o
 -15   1   7        3.85        4.10      3.73 o
 -14   1   7       89.85       89.64      3.81 o
 -13   1   7        3.54        0.83      3.39 o
 -12   1   7       90.61       97.55      3.57 o
 -11   1   7       23.23       21.62      3.17 o
 -10   1   7       91.60       82.59      3.53 o
  -9   1   7        9.55        8.97      3.14 o
  -8   1   7       46.05       45.25      3.37 o
  -7   1   7        2.46        3.71      3.39 o
  -6   1   7     2110.20     2406.72     17.43 o
  -5   1   7      804.23      758.11      8.03 o
  -4   1   7      275.87      308.51      5.14 o
  -3   1   7        0.55        5.65      3.76 o
  -2   1   7       89.95       74.73      5.24 o
  -1   1   7       74.60       73.44      5.04 o
   0   1   7     4445.12     4616.39     19.76 o
   1   1   7      515.12      548.19      7.85 o
   2   1   7        4.98       15.43      5.24 o
   3   1   7       82.72       78.14      5.51 o
   4   1   7        2.47        5.95      4.97 o
   5   1   7       24.44       28.98      4.03 o
   6   1   7      261.37      258.91      4.60 o
   7   1   7       40.52       41.96      4.11 o
   8   1   7        0.23       -1.26      3.98 o
   9   1   7        2.85        7.25      4.39 o
  10   1   7        2.12        2.78      4.78 o
  11   1   7        1.48        7.24      4.76 o
 -17   2   7        1.55        5.07      4.19 o
 -16   2   7        5.52       11.45      4.13 o
 -15   2   7        1.72        2.30      3.61 o
 -14   2   7        0.09        3.14      3.54 o
 -13   2   7       16.56       17.01      3.47 o
 -12   2   7      584.95      605.67     11.76 o
 -11   2   7        8.05       10.24      3.28 o
 -10   2   7       72.38       67.37      3.51 o
  -9   2   7        1.50        2.16      3.31 o
  -8   2   7       49.58       49.20      3.33 o
  -7   2   7        7.73       15.40      3.34 o
  -6   2   7      358.74      410.45      5.42 o
  -5   2   7       44.48       39.77      3.93 o
  -4   2   7      131.00      124.52      5.54 o
  -3   2   7       14.59       18.92      4.43 o
  -2   2   7       50.19       50.95      6.14 o
  -1   2   7       64.68       65.90      5.09 o
   0   2   7        3.51        7.94      4.44 o
   1   2   7       55.14       49.16      4.89 o
   2   2   7       82.17       95.53      4.91 o
   3   2   7       81.77       87.82      5.23 o
   4   2   7       15.31       16.44      4.29 o
   5   2   7        1.32        5.09      3.95 o
   6   2   7      700.46      728.50     17.55 o
   7   2   7      204.77      204.81      4.92 o
   8   2   7       16.48       15.06      4.80 o
   9   2   7        9.69       10.97      4.29 o
  10   2   7        0.14        2.99      4.29 o
  11   2   7        1.97        5.95      4.95 o
 -17   3   7        0.13        3.08      4.26 o
 -16   3   7        1.16        2.20      4.05 o
 -15   3   7        2.96        7.10      3.71 o
 -14   3   7        0.32        7.98      3.93 o
 -13   3   7        2.41        5.03      3.54 o
 -12   3   7       72.35       65.65      3.70 o
 -11   3   7        4.69        8.67      3.60 o
 -10   3   7        0.34        2.36      3.48 o
  -9   3   7      105.38       99.86      3.57 o
  -8   3   7        0.24        3.99      3.75 o
  -7   3   7       55.70       52.01      3.74 o
  -6   3   7        6.26       11.54      3.70 o
  -5   3   7       31.61       31.90      3.64 o
  -4   3   7        4.44        2.81      4.77 o
  -3   3   7       50.00       41.38      4.62 o
  -2   3   7       38.83       35.70      4.41 o
  -1   3   7        4.25        1.40      4.75 o
   0   3   7       71.04       65.37      4.83 o
   1   3   7      107.94       99.26      4.78 o
   2   3   7        3.17        8.50      4.41 o
   3   3   7       29.31       32.81      4.56 o
   4   3   7       16.43       19.96      4.19 o
   5   3   7        9.07       10.26      4.11 o
   6   3   7        7.66        9.83      4.03 o
   7   3   7        1.25        5.76      4.47 o
   8   3   7        2.96        7.15      4.82 o
   9   3   7        0.30        3.32      4.93 o
  10   3   7        0.71        5.58      4.55 o
 -16   4   7        0.19        2.14      4.24 o
 -15   4   7        1.22        3.55      4.28 o
 -14   4   7        2.11        4.87      3.81 o
 -13   4   7        1.21        6.35      3.98 o
 -12   4   7      101.99      115.10      3.94 o
 -11   4   7        4.82       10.35      4.04 o
 -10   4   7        2.82        8.57      4.47 o
  -9   4   7        1.37        3.57      4.00 o
  -8   4   7        7.24        7.00      3.82 o
  -7   4   7       16.20       22.44      3.87 o
  -6   4   7        5.95        6.59      3.77 o
  -5   4   7        0.00        0.10      3.63 o
  -4   4   7        1.83        3.54      4.87 o
  -3   4   7       67.03       75.57      4.47 o
  -2   4   7      134.81      139.23      4.91 o
  -1   4   7       48.91       47.83      4.72 o
   0   4   7        1.71        5.00      4.41 o
   1   4   7       11.73       14.91      4.72 o
   2   4   7       14.33       20.20      4.11 o
   3   4   7        7.08        8.72      4.32 o
   4   4   7        3.14        6.26      3.97 o
   5   4   7        0.93        6.77      4.20 o
   6   4   7       66.11       75.28      4.73 o
   7   4   7       12.74       12.08      4.37 o
   8   4   7       13.46       13.48      4.90 o
   9   4   7        0.89        6.64      4.97 o
 -15   5   7        0.68        2.10      4.41 o
 -14   5   7        3.00        6.44      4.32 o
 -13   5   7        7.18        5.49      4.35 o
 -12   5   7        3.53        5.38      4.88 o
 -11   5   7        0.25        3.79      3.99 o
 -10   5   7        1.20        7.77      3.97 o
  -9   5   7       11.84       13.97      3.67 o
  -8   5   7        0.65        0.64      3.76 o
  -7   5   7        1.59        5.01      3.77 o
  -6   5   7      138.90      133.40      4.48 o
  -5   5   7       32.75       38.49      3.99 o
  -4   5   7        0.00        3.57      4.22 o
  -3   5   7       48.76       56.79      7.38 o
  -2   5   7        2.07        7.48      4.46 o
  -1   5   7       21.18       25.48      4.90 o
   0   5   7      212.84      206.33      5.16 o
   1   5   7       70.73       71.02      4.78 o
   2   5   7        0.68        5.85      4.82 o
   3   5   7       12.82       16.53      4.76 o
   4   5   7        0.35        8.07      4.33 o
   5   5   7        0.97        3.85      4.77 o
   6   5   7       13.70       11.54      4.73 o
   7   5   7       15.56        9.71      5.16 o
   8   5   7        3.14        9.47      5.08 o
 -14   6   7        1.22        2.68      4.91 o
 -13   6   7        0.74        2.85      4.53 o
 -12   6   7       18.02       20.93      4.58 o
 -11   6   7        4.60        0.55      4.43 o
 -10   6   7        6.25        9.20      4.30 o
  -9   6   7        0.54        3.33      4.26 o
  -8   6   7        1.75        4.28      4.53 o
  -7   6   7        0.20        2.90      4.22 o
  -6   6   7       30.13       28.33      4.38 o
  -5   6   7       10.44        9.66      4.32 o
  -4   6   7        0.10        2.71      4.26 o
  -3   6   7       12.25       10.67      4.67 o
  -2   6   7        9.82        8.84      4.38 o
  -1   6   7        0.00        3.76      4.77 o
   0   6   7        8.70       13.47      4.54 o
   1   6   7        1.09        0.15      4.63 o
   2   6   7        0.35        3.81      4.82 o
   3   6   7        0.04        2.70      5.06 o
   4   6   7        0.65        2.41      4.55 o
   5   6   7        0.46        4.68      6.28 o
   6   6   7       24.11       20.34      5.31 o
   7   6   7        8.80        9.26      5.26 o
 -12   7   7        7.44        6.49      5.61 o
 -11   7   7        1.21        1.77      4.99 o
 -10   7   7        0.00        5.01      4.91 o
  -9   7   7        0.94        4.58      5.10 o
  -8   7   7        0.71        1.87      4.57 o
  -7   7   7        1.18        3.43      4.39 o
  -6   7   7        7.24        6.55      4.51 o
  -5   7   7        0.18        5.50      4.24 o
  -4   7   7        0.96        3.51      4.84 o
  -3   7   7        4.51        5.49      4.52 o
  -2   7   7        0.87        0.77      4.94 o
  -1   7   7        4.47        8.13      5.39 o
   0   7   7        2.26        2.18      5.24 o
   1   7   7        0.84        3.87      5.20 o
   2   7   7        0.26        1.53      5.31 o
   3   7   7        0.13        5.18      5.77 o
   4   7   7        2.06        4.72      5.45 o
   5   7   7        0.34        1.35      5.48 o
  -9   8   7        0.04        3.46      5.69 o
  -8   8   7        1.06        5.16      5.55 o
  -7   8   7        0.30        3.25      5.23 o
  -6   8   7        2.45        3.47      4.99 o
  -5   8   7        3.20        4.68      5.14 o
  -4   8   7        0.22        2.30      4.84 o
  -3   8   7        0.95        6.54      6.02 o
  -2   8   7        5.56        9.39      7.14 o
  -1   8   7        1.28        1.92      5.64 o
   0   8   7        3.47        4.78      5.74 o
   1   8   7        0.13        6.49      5.61 o
   2   8   7        1.33        0.62      5.65 o
 -18   0   8        1.03       -0.21      5.42 o
 -17   0   8        1.59        6.54      5.81 o
 -16   0   8        9.43       11.28      5.28 o
 -15   0   8        0.06        8.33      4.79 o
 -14   0   8       14.25       11.93      4.44 o
 -13   0   8      236.39      223.46      6.78 o
 -12   0   8     1804.76     1775.90     47.57 o
 -11   0   8      193.80      199.04      5.17 o
 -10   0   8      392.35      366.99      7.85 o
  -9   0   8        0.43        0.34      4.41 o
  -8   0   8       66.41       63.56      4.88 o
  -7   0   8        2.22        0.44      4.52 o
  -6   0   8     4308.15     4481.29    122.31 o
  -5   0   8       27.34        6.33      4.80 o
  -4   0   8      996.30     1040.41     11.50 o
  -3   0   8     1095.04     1054.34     11.34 o
  -2   0   8      121.24       92.54      8.22 o
  -1   0   8       49.81       34.30      7.47 o
   0   0   8      536.59      596.07     11.26 o
   1   0   8        2.07        2.60      7.21 o
   2   0   8        0.93        4.79      6.71 o
   3   0   8        4.79       12.44      7.75 o
   4   0   8       67.97       75.42      7.93 o
   5   0   8        0.01        2.76      5.62 o
   6   0   8      199.69      214.90      6.81 o
   7   0   8        0.97        9.52      5.71 o
   8   0   8        1.36        3.71      6.04 o
   9   0   8       10.16       11.95      5.96 o
  10   0   8        0.00        3.16      7.25 o
 -18   1   8        0.74        6.59      3.94 o
 -17   1   8        1.21        3.32      3.98 o
 -16   1   8        0.16        1.43      3.72 o
 -15   1   8        5.94        6.13      3.69 o
 -14   1   8        3.91        3.92      3.45 o
 -13   1   8        0.88        1.91      3.33 o
 -12   1   8       19.01       17.67      3.32 o
 -11   1   8       33.00       37.17      3.42 o
 -10   1   8      129.36      109.74      3.76 o
  -9   1   8      132.83      142.40      3.76 o
  -8   1   8       38.68       43.46      3.35 o
  -7   1   8      492.07      521.34      6.77 o
  -6   1   8     1398.52     1543.87     17.73 o
  -5   1   8      171.40      167.81      4.55 o
  -4   1   8        6.08        7.70      3.60 o
  -3   1   8        6.30       13.88      5.07 o
  -2   1   8        5.11        5.00      4.88 o
  -1   1   8        0.10        2.63      5.15 o
   0   1   8      941.02      998.33     11.59 o
   1   1   8       14.91       21.30      5.02 o
   2   1   8        1.36        5.65      5.55 o
   3   1   8       25.33       26.04      4.83 o
   4   1   8        3.29       11.30      5.32 o
   5   1   8       17.19       17.33      4.24 o
   6   1   8       60.48       57.97      4.40 o
   7   1   8        0.19        0.80      3.89 o
   8   1   8        5.12        5.07      4.53 o
   9   1   8        5.07        9.66      4.58 o
  10   1   8        3.59        2.12      4.55 o
 -18   2   8        0.61        2.37      4.23 o
 -17   2   8        0.00        2.82      4.12 o
 -16   2   8        1.90        4.88      3.85 o
 -15   2   8        2.13        1.29      3.66 o
 -14   2   8       18.18       19.13      3.85 o
 -13   2   8       28.94       32.64      3.31 o
 -12   2   8      156.81      155.69      4.18 o
 -11   2   8       72.80       69.75      3.50 o
 -10   2   8      122.55      123.24      3.63 o
  -9   2   8        4.52        6.90      3.34 o
  -8   2   8        0.98        2.37      3.09 o
  -7   2   8       14.94       14.66      3.46 o
  -6   2   8      127.94      157.44      4.35 o
  -5   2   8       14.82       16.46      3.24 o
  -4   2   8        5.97       10.36      4.28 o
  -3   2   8      116.04      126.45      5.14 o
  -2   2   8        0.21        3.10      4.84 o
  -1   2   8        6.80        5.69      4.70 o
   0   2   8      267.24      251.33      5.48 o
   1   2   8        0.15        5.36      5.25 o
   2   2   8        0.00       -0.30      5.15 o
   3   2   8        1.78        5.57      5.53 o
   4   2   8       12.23       10.77      4.51 o
   5   2   8        1.25        2.32      4.05 o
   6   2   8        0.29        1.46      4.19 o
   7   2   8        2.78        9.69      4.51 o
   8   2   8        0.12        2.46      4.34 o
   9   2   8        0.00        9.08      4.94 o
  10   2   8        0.02        5.68      4.77 o
 -17   3   8        0.63        2.20      4.23 o
 -16   3   8        0.02        1.77      4.16 o
 -15   3   8        1.71        4.66      3.74 o
 -14   3   8        6.97       11.43      3.81 o
 -13   3   8       14.37       12.60      3.99 o
 -12   3   8        6.70       16.72      3.49 o
 -11   3   8       45.83       51.70      3.85 o
 -10   3   8       52.44       47.31      3.63 o
  -9   3   8       35.30       40.19      4.24 o
  -8   3   8       11.09        7.98      3.58 o
  -7   3   8      249.62      246.13      4.63 o
  -6   3   8     1344.50     1409.49     19.08 o
  -5   3   8       39.90       47.21      4.22 o
  -4   3   8       17.74       25.63      4.25 o
  -3   3   8        0.03        3.05      4.65 o
  -2   3   8        1.11        5.67      5.35 o
  -1   3   8        2.64        2.19      4.65 o
   0   3   8      809.26      854.75     11.31 o
   1   3   8        1.20        0.18      4.62 o
   2   3   8        0.82        5.32      4.83 o
   3   3   8        6.48        9.05      5.10 o
   4   3   8        6.69        6.59      4.67 o
   5   3   8        8.18       10.07      4.27 o
   6   3   8      148.65      142.99      5.04 o
   7   3   8        6.60       12.03      4.40 o
   8   3   8       11.95       19.55      4.81 o
   9   3   8        7.72       11.00      4.74 o
  10   3   8        1.15        4.45      5.33 o
 -16   4   8        0.32        4.84      4.07 o
 -15   4   8        0.21        4.17      4.15 o
 -14   4   8        4.67        9.55      3.78 o
 -13   4   8       24.99       24.31      3.83 o
 -12   4   8      202.22      205.11      4.52 o
 -11   4   8        4.10        6.37      4.25 o
 -10   4   8        2.91        8.20      4.31 o
  -9   4   8        9.39       11.96      3.83 o
  -8   4   8        0.53        2.46      3.57 o
  -7   4   8       14.91       20.57      3.73 o
  -6   4   8      282.25      273.80      7.18 o
  -5   4   8       27.93       31.65      3.96 o
  -4   4   8       32.55       28.56      4.31 o
  -3   4   8        0.01        3.32      4.61 o
  -2   4   8        0.14        1.04      4.86 o
  -1   4   8        0.66       -0.56      4.90 o
   0   4   8       13.59       16.40      5.18 o
   1   4   8        5.07        6.63      4.35 o
   2   4   8        1.22        0.98      4.01 o
   3   4   8        0.06        1.63      4.31 o
   4   4   8        5.00        4.06      4.47 o
   5   4   8        0.67        4.31      4.23 o
   6   4   8      104.91       92.88      4.86 o
   7   4   8        1.28        1.92      4.51 o
   8   4   8        0.35        4.87      4.89 o
   9   4   8        2.48        6.41      5.22 o
 -15   5   8        0.61        2.78      4.55 o
 -14   5   8        2.35        8.19      5.06 o
 -13   5   8        6.27       10.80      5.08 o
 -12   5   8       46.79       44.04      5.17 o
 -11   5   8        0.96        0.65      4.28 o
 -10   5   8        3.53        5.54      3.98 o
  -9   5   8       13.38       15.81      3.93 o
  -8   5   8        0.00        2.91      3.78 o
  -7   5   8        3.09        3.68      3.94 o
  -6   5   8       19.34       22.71      3.99 o
  -5   5   8        8.59        9.12      4.14 o
  -4   5   8        2.07        4.53      4.94 o
  -3   5   8        1.49        4.53      4.48 o
  -2   5   8        0.56        3.02      4.81 o
  -1   5   8        1.23        3.70      4.69 o
   0   5   8        0.20        1.59      5.13 o
   1   5   8        3.87        7.38      3.95 o
   2   5   8        3.43        4.53      4.72 o
   3   5   8        1.20        6.59      4.53 o
   4   5   8       16.02       18.02      4.78 o
   5   5   8        0.10        8.49      4.85 o
   6   5   8       11.88       13.92      4.95 o
   7   5   8        2.31        3.27      5.05 o
   8   5   8        4.95       10.19      5.80 o
 -14   6   8        0.07       -0.19      4.34 o
 -13   6   8        7.53        8.33      4.60 o
 -12   6   8       55.71       47.49      4.81 o
 -11   6   8        0.05        3.93      4.42 o
 -10   6   8        2.34        7.37      4.48 o
  -9   6   8        2.00        5.17      4.34 o
  -8   6   8        2.14        4.76      4.33 o
  -7   6   8        0.02        1.66      4.07 o
  -6   6   8       39.92       40.72      4.80 o
  -5   6   8        7.49        6.11      4.10 o
  -4   6   8        2.22        6.45      4.49 o
  -3   6   8        2.73        5.65      4.78 o
  -2   6   8       12.15       15.48      4.75 o
  -1   6   8        4.75        5.16      4.57 o
   0   6   8        0.40        1.72      4.55 o
   1   6   8        2.02        7.31      4.70 o
   2   6   8        4.07        2.22      5.07 o
   3   6   8        0.20       -0.07      4.78 o
   4   6   8        2.48        7.09      5.79 o
   5   6   8        2.97        2.88      5.78 o
   6   6   8        6.80        4.69      5.10 o
 -12   7   8        2.36        2.84      5.40 o
 -11   7   8        1.14        4.09      5.00 o
 -10   7   8        0.12        5.06      4.93 o
  -9   7   8        3.23        8.50      4.93 o
  -8   7   8        0.00       -1.13      4.52 o
  -7   7   8        4.68        6.36      4.69 o
  -6   7   8        4.98        7.84      4.75 o
  -5   7   8        0.17        2.98      4.38 o
  -4   7   8        2.59        4.03      4.42 o
  -3   7   8        8.07        8.53      5.64 o
  -2   7   8        0.49        2.69      4.83 o
  -1   7   8        7.68        4.93      5.34 o
   0   7   8       15.67       14.12      5.49 o
   1   7   8        2.10        3.81      5.54 o
   2   7   8        0.00        2.69      5.19 o
   3   7   8        0.47        5.04      5.40 o
   4   7   8        0.28        2.06      5.50 o
  -8   8   8        0.43        4.82      5.45 o
  -7   8   8        0.30        2.29      4.86 o
  -6   8   8        0.27        4.54      5.02 o
  -5   8   8        0.29        2.82      5.22 o
  -4   8   8        1.78        4.20      4.98 o
  -3   8   8        0.45        2.88      5.70 o
  -2   8   8        2.62        4.65      7.19 o
  -1   8   8        0.23        2.57      5.93 o
   0   8   8        2.17        6.95      6.08 o
   1   8   8        0.02        1.49      6.26 o
 -18   1   9        6.28        6.37      4.08 o
 -17   1   9        0.12        4.61      3.76 o
 -16   1   9        1.46        6.10      3.74 o
 -15   1   9        0.01        3.65      3.48 o
 -14   1   9       13.05       15.12      3.43 o
 -13   1   9       27.79       29.81      3.62 o
 -12   1   9       97.56       91.47      3.62 o
 -11   1   9      127.89      123.95      3.68 o
 -10   1   9      130.21      116.65      3.60 o
  -9   1   9      273.62      303.17      6.16 o
  -8   1   9      175.73      165.67      3.89 o
  -7   1   9      902.46      972.06     16.81 o
  -6   1   9     1438.77     1545.41     31.02 o
  -5   1   9       21.93       15.97      3.60 o
  -4   1   9       37.82       39.79      4.08 o
  -3   1   9        1.60        1.00      4.60 o
  -2   1   9       73.74       72.28      5.06 o
  -1   1   9        1.21        1.83      4.48 o
   0   1   9      305.67      391.93      9.12 o
   1   1   9       17.69       22.81      5.34 o
   2   1   9        3.18        2.07      5.02 o
   3   1   9        0.91       -3.99      5.04 o
   4   1   9       15.83       12.06      5.12 o
   5   1   9       13.17       17.98      4.77 o
   6   1   9      118.20      111.11      4.87 o
   7   1   9       11.53        9.66      4.48 o
   8   1   9       15.34       13.86      4.48 o
   9   1   9        1.39        1.12      4.81 o
  10   1   9        0.36       -0.31      5.09 o
 -18   2   9        0.19        6.85      4.43 o
 -17   2   9        0.84        1.91      4.33 o
 -16   2   9        0.32        5.07      4.03 o
 -15   2   9        3.10        5.87      3.88 o
 -14   2   9       18.88       19.61      3.62 o
 -13   2   9      483.72      474.36     12.11 o
 -12   2   9      793.36      785.85     15.34 o
 -11   2   9        0.19        2.98      3.26 o
 -10   2   9      142.21      133.79      4.17 o
  -9   2   9       45.00       38.83      3.55 o
  -8   2   9       26.10       22.69      3.42 o
  -7   2   9      375.08      423.81      5.25 o
  -6   2   9     1593.41     1628.76     18.74 o
  -5   2   9       11.95       10.00      3.54 o
  -4   2   9      357.15      370.43      6.29 o
  -3   2   9        1.12        2.73      5.14 o
  -2   2   9       90.07       98.45      5.22 o
  -1   2   9      127.15      130.23      5.51 o
   0   2   9        4.94        8.43      4.64 o
   1   2   9       12.21       14.88      5.29 o
   2   2   9        6.23       10.32      5.67 o
   3   2   9       30.47       33.89      5.02 o
   4   2   9       39.53       44.69      5.50 o
   5   2   9        2.21        4.02      4.92 o
   6   2   9       17.22       21.10      4.39 o
   7   2   9        1.73        7.55      4.39 o
   8   2   9       23.37       29.20      4.49 o
   9   2   9        1.30        3.67      4.77 o
 -17   3   9        0.00        5.49      4.22 o
 -16   3   9        0.11        3.99      4.10 o
 -15   3   9        4.35        9.12      3.67 o
 -14   3   9        1.44        3.93      3.70 o
 -13   3   9       14.75       20.62      3.72 o
 -12   3   9       45.37       46.85      3.63 o
 -11   3   9        0.70        3.76      3.62 o
 -10   3   9       42.14       46.12      4.01 o
  -9   3   9       13.74       13.79      3.66 o
  -8   3   9       16.79       22.29      3.97 o
  -7   3   9       65.52       63.30      4.20 o
  -6   3   9       32.05       29.11      4.25 o
  -5   3   9       46.85       55.76      4.84 o
  -4   3   9       44.88       40.37      4.88 o
  -3   3   9        6.68        7.98      4.87 o
  -2   3   9        1.49        4.88      4.63 o
  -1   3   9       87.96       92.67      5.23 o
   0   3   9       56.29       66.46      4.72 o
   1   3   9        5.61        3.06      4.72 o
   2   3   9        1.36        3.97      4.89 o
   3   3   9        4.34        2.02      5.11 o
   4   3   9       21.86       18.94      4.76 o
   5   3   9        6.86        5.33      4.44 o
   6   3   9        0.11        5.47      4.47 o
   7   3   9        0.70        5.60      4.44 o
   8   3   9        3.90        7.49      4.82 o
   9   3   9        0.92        3.16      4.88 o
 -16   4   9        0.05        3.56      4.41 o
 -15   4   9        3.60        4.68      4.19 o
 -14   4   9        0.00        4.27      3.90 o
 -13   4   9       75.90       72.57      4.07 o
 -12   4   9      114.81      113.68      4.96 o
 -11   4   9       10.55       13.59      4.01 o
 -10   4   9       21.36       19.45      4.10 o
  -9   4   9       29.97       29.38      3.64 o
  -8   4   9        0.90        3.70      3.78 o
  -7   4   9       49.37       57.21      4.22 o
  -6   4   9      314.05      320.72      5.15 o
  -5   4   9        1.38        1.40      3.84 o
  -4   4   9        0.49        5.31      4.48 o
  -3   4   9        0.82        0.71      5.03 o
  -2   4   9        3.83        8.68      5.27 o
  -1   4   9       15.27       18.85      5.01 o
   0   4   9       23.72       22.91      5.01 o
   1   4   9        2.26        4.56      4.73 o
   2   4   9        0.36       -0.24      4.57 o
   3   4   9       12.41       14.58      4.38 o
   4   4   9        0.40        1.19      4.79 o
   5   4   9        0.08        7.30      4.22 o
   6   4   9        4.41        4.09      4.54 o
   7   4   9        0.07        3.12      5.04 o
   8   4   9        8.68       12.20      5.17 o
 -15   5   9        0.72        6.22      4.83 o
 -14   5   9        1.75        1.70      5.20 o
 -13   5   9        3.82        5.17      4.07 o
 -12   5   9       28.08       28.20      4.35 o
 -11   5   9       13.93       17.38      4.24 o
 -10   5   9        2.82        1.85      3.96 o
  -9   5   9       14.77       15.56      4.07 o
  -8   5   9        3.92        3.77      3.88 o
  -7   5   9       50.47       48.54      3.94 o
  -6   5   9       28.50       28.46      4.49 o
  -5   5   9        1.42        4.10      4.23 o
  -4   5   9       36.51       30.40      8.70 o
  -3   5   9       35.16       38.04      5.52 o
  -2   5   9        4.11        5.85      5.21 o
  -1   5   9       38.79       34.66      5.18 o
   0   5   9       47.74       45.68      5.04 o
   1   5   9        0.16       -1.30      3.97 o
   2   5   9        0.85        1.84      4.83 o
   3   5   9        0.74        0.77      4.58 o
   4   5   9        1.86        3.23      4.52 o
   5   5   9        4.34        4.55      4.80 o
   6   5   9       24.92       23.20      5.25 o
   7   5   9        0.02        2.44      4.92 o
 -14   6   9        2.32        4.72      5.15 o
 -13   6   9        8.79        5.20      4.51 o
 -12   6   9        6.79        5.25      4.40 o
 -11   6   9        3.58        2.89      4.61 o
 -10   6   9        0.36        4.15      4.31 o
  -9   6   9        0.18        0.52      4.40 o
  -8   6   9        0.00        6.16      4.37 o
  -7   6   9        6.61        8.91      4.49 o
  -6   6   9        2.20        7.79      4.44 o
  -5   6   9        8.35       12.08      4.28 o
  -4   6   9        7.25        9.32      6.19 o
  -3   6   9        2.32        9.75      5.44 o
  -2   6   9        0.02        3.70      5.42 o
  -1   6   9        0.20        3.66      4.73 o
   0   6   9        6.23        7.99      4.69 o
   1   6   9        1.31        3.43      4.79 o
   2   6   9        0.06        1.63      4.77 o
   3   6   9        0.18        3.67      4.88 o
   4   6   9        2.08        8.01      5.63 o
   5   6   9        1.09        0.43      6.58 o
 -12   7   9        0.01        2.59      5.22 o
 -11   7   9        1.09        2.70      5.14 o
 -10   7   9        3.63        4.03      5.09 o
  -9   7   9        0.57        0.18      4.66 o
  -8   7   9        0.00        7.01      5.44 o
  -7   7   9        0.03        0.07      4.74 o
  -6   7   9        0.01        2.51      4.67 o
  -5   7   9        4.68        5.39      4.54 o
  -4   7   9        6.96        6.03      4.75 o
  -3   7   9        9.69       11.27      6.39 o
  -2   7   9        0.78        0.35      5.03 o
  -1   7   9        0.92        4.70      5.80 o
   0   7   9        0.06        0.53      5.35 o
   1   7   9        0.27       -1.57      5.79 o
   2   7   9        0.69        2.32      5.72 o
   3   7   9        0.01        2.76      5.62 o
  -8   8   9        0.21        0.06      5.13 o
  -7   8   9        2.82        2.15      5.06 o
  -6   8   9        4.98        8.47      4.88 o
  -5   8   9        1.76        5.05      5.08 o
  -4   8   9        0.90        3.30      5.13 o
  -3   8   9        0.18        5.25      6.29 o
  -2   8   9        1.29        1.07      7.56 o
  -1   8   9        0.05        1.65      6.33 o
 -18   0  10        0.05        4.04      6.06 o
 -17   0  10        5.01        8.14      5.53 o
 -16   0  10        8.57        5.46      5.77 o
 -15   0  10       20.14       25.17      5.00 o
 -14   0  10       43.60       40.80      4.67 o
 -13   0  10      817.53      793.40     22.48 o
 -12   0  10      823.87      772.95     12.55 o
 -11   0  10        0.77        1.57      4.54 o
 -10   0  10       51.05       52.57      4.61 o
  -9   0  10        0.38        1.45      4.21 o
  -8   0  10      139.35      171.08      5.51 o
  -7   0  10     1102.76     1255.23     12.73 o
  -6   0  10      648.36      653.50     11.18 o
  -5   0  10      218.07      248.84      6.91 o
  -4   0  10        5.55       -1.16      5.06 o
  -3   0  10      183.89      202.13      6.70 o
  -2   0  10      232.84      198.29      9.32 o
  -1   0  10       33.19       57.39      8.03 o
   0   0  10       35.33       38.03      7.51 o
   1   0  10       43.04       43.64      7.61 o
   2   0  10        0.00        7.22      6.45 o
   3   0  10       48.41       52.59      7.74 o
   4   0  10       21.93       25.37      7.83 o
   5   0  10        3.88        8.33      6.79 o
   6   0  10        0.65        2.74      6.31 o
   7   0  10        8.61       11.33      6.99 o
   8   0  10       42.84       35.95      6.88 o
   9   0  10        1.51        0.52      7.27 o
 -18   1  10        1.02        4.16      4.04 o
 -17   1  10        0.66        4.92      3.91 o
 -16   1  10        1.44        6.02      3.79 o
 -15   1  10        0.81        7.35      3.75 o
 -14   1  10       16.29       15.79      3.61 o
 -13   1  10      202.67      198.31      3.95 o
 -12   1  10       32.04       31.77      3.68 o
 -11   1  10        3.69        7.18      3.26 o
 -10   1  10       65.10       69.12      3.39 o
  -9   1  10        9.48        7.46      3.32 o
  -8   1  10       36.94       46.49      3.39 o
  -7   1  10       68.92       71.20      3.76 o
  -6   1  10       52.01       48.55      3.90 o
  -5   1  10       41.88       48.53      4.10 o
  -4   1  10      144.65      138.56      4.58 o
  -3   1  10       10.10        8.27      4.57 o
  -2   1  10        0.46        1.92      4.30 o
  -1   1  10       71.87       73.43      5.91 o
   0   1  10       58.97       65.21      6.01 o
   1   1  10        5.38        6.88      5.03 o
   2   1  10        0.32        6.10      5.36 o
   3   1  10       11.92        8.78      5.57 o
   4   1  10       29.20       27.18      5.37 o
   5   1  10       12.61       10.33      4.37 o
   6   1  10        3.47        6.28      4.72 o
   7   1  10        0.94        1.85      4.52 o
   8   1  10        3.27       10.26      4.54 o
   9   1  10        0.07        2.84      5.36 o
 -18   2  10        1.12        4.37      4.56 o
 -17   2  10        0.65        9.91      4.03 o
 -16   2  10        0.39        4.13      3.94 o
 -15   2  10        0.04        5.34      3.78 o
 -14   2  10        0.03        1.57      3.64 o
 -13   2  10       56.01       56.05      3.56 o
 -12   2  10       76.41       75.71      3.81 o
 -11   2  10       41.87       44.66      3.48 o
 -10   2  10        1.85        6.61      3.38 o
  -9   2  10       23.51       19.47      3.23 o
  -8   2  10        0.96        7.51      3.48 o
  -7   2  10      189.46      190.73      4.87 o
  -6   2  10      317.19      320.07      8.53 o
  -5   2  10       42.33       39.30      4.82 o
  -4   2  10       20.52       18.37      5.26 o
  -3   2  10        4.43        6.03      5.80 o
  -2   2  10       16.58       24.69      5.13 o
  -1   2  10        4.66        7.69      4.80 o
   0   2  10        0.03        0.69      4.35 o
   1   2  10        4.37        9.67      5.26 o
   2   2  10        1.59        4.71      5.73 o
   3   2  10        9.87       16.31      5.73 o
   4   2  10        1.93        6.65      5.71 o
   5   2  10        2.28       10.94      4.77 o
   6   2  10        2.73        5.38      4.32 o
   7   2  10        8.49       16.22      4.78 o
   8   2  10        7.91        8.23      4.85 o
 -17   3  10        0.30        4.14      4.18 o
 -16   3  10        2.23        5.50      4.15 o
 -15   3  10        1.31        5.99      4.14 o
 -14   3  10       12.73       16.02      3.92 o
 -13   3  10      286.43      291.47      8.94 o
 -12   3  10       54.62       56.12      3.89 o
 -11   3  10        6.28        7.17      3.88 o
 -10   3  10       40.28       34.36      3.90 o
  -9   3  10       14.00       14.20      3.71 o
  -8   3  10       13.06       12.47      3.56 o
  -7   3  10       16.46       12.97      3.78 o
  -6   3  10        0.31        4.13      3.85 o
  -5   3  10       12.36        7.63      4.37 o
  -4   3  10      112.10      113.14      5.10 o
  -3   3  10      143.14      138.06      5.63 o
  -2   3  10        4.67        4.14      4.67 o
  -1   3  10       33.09       37.78      5.05 o
   0   3  10       29.78       35.33      4.86 o
   1   3  10        1.17        6.34      4.78 o
   2   3  10        0.56        4.99      4.72 o
   3   3  10        8.64       12.65      5.28 o
   4   3  10       14.42       20.26      4.68 o
   5   3  10       13.35        9.23      4.57 o
   6   3  10       14.96       11.40      4.68 o
   7   3  10        0.73        5.34      4.92 o
   8   3  10        2.83        5.66      5.27 o
 -17   4  10        0.42        4.36      4.77 o
 -16   4  10        0.24        6.11      4.45 o
 -15   4  10        0.93        4.85      4.00 o
 -14   4  10       16.91       20.03      4.02 o
 -13   4  10      110.67      116.29      5.38 o
 -12   4  10       38.20       33.28      4.35 o
 -11   4  10       22.66       25.79      3.95 o
 -10   4  10       10.34       11.09      3.83 o
  -9   4  10        0.53        3.40      3.77 o
  -8   4  10       11.43       12.06      4.36 o
  -7   4  10       83.17       91.73      4.67 o
  -6   4  10        0.67        1.77      3.98 o
  -5   4  10       10.96       12.38      4.77 o
  -4   4  10       11.24        9.87      5.09 o
  -3   4  10       71.71       70.58      5.55 o
  -2   4  10        1.22        2.67      5.42 o
  -1   4  10        1.99        6.87      5.17 o
   0   4  10        2.51        2.30      4.96 o
   1   4  10        0.00       -0.71      4.65 o
   2   4  10        0.06       -2.92      5.13 o
   3   4  10        0.98        1.73      4.32 o
   4   4  10       13.73       12.14      5.19 o
   5   4  10        0.51        2.85      4.72 o
   6   4  10        5.19        8.03      4.75 o
   7   4  10        0.25        7.52      4.95 o
 -15   5  10        0.11        4.35      5.02 o
 -14   5  10        0.00        1.00      4.59 o
 -13   5  10        4.65        3.07      4.24 o
 -12   5  10        0.52        5.45      4.07 o
 -11   5  10        0.32        4.15      4.08 o
 -10   5  10        2.70        6.35      3.83 o
  -9   5  10        2.74        4.80      4.08 o
  -8   5  10        4.42        6.32      3.90 o
  -7   5  10        8.15       12.38      3.98 o
  -6   5  10       19.14       26.50      4.49 o
  -5   5  10        2.01        3.30      4.94 o
  -4   5  10        1.66        4.46      4.73 o
  -3   5  10       37.77       34.47      5.84 o
  -2   5  10       16.43       21.67      6.75 o
  -1   5  10       12.78       13.11      5.45 o
   0   5  10        6.05        5.17      5.75 o
   1   5  10        0.01        3.69      4.45 o
   2   5  10        0.09        1.60      4.44 o
   3   5  10        0.16        0.31      4.66 o
   4   5  10        2.46        5.68      4.45 o
   5   5  10        0.68        3.41      4.99 o
   6   5  10        0.98        1.21      5.26 o
 -14   6  10        2.68        6.76      4.72 o
 -13   6  10       21.69       13.89      4.80 o
 -12   6  10        5.54        6.45      4.53 o
 -11   6  10        0.23        1.54      4.65 o
 -10   6  10        0.02        3.44      4.25 o
  -9   6  10        5.38        7.86      4.50 o
  -8   6  10        0.04        3.00      4.76 o
  -7   6  10       35.59       36.70      4.51 o
  -6   6  10       17.64       20.86      4.48 o
  -5   6  10        1.11        8.50      5.14 o
  -4   6  10        3.78        4.09      6.88 o
  -3   6  10        0.31       -0.55      5.71 o
  -2   6  10        2.15        3.14      5.77 o
  -1   6  10        2.31        5.87      5.36 o
   0   6  10        0.97        5.69      4.54 o
   1   6  10        0.41        4.86      4.99 o
   2   6  10        1.42        2.56      4.95 o
   3   6  10        1.96        1.93      5.21 o
   4   6  10        0.08        1.24      5.59 o
 -11   7  10        1.16        2.34      4.95 o
 -10   7  10        0.03        2.79      5.12 o
  -9   7  10        0.04        2.61      5.29 o
  -8   7  10        0.79        1.85      5.01 o
  -7   7  10        0.93        2.54      5.45 o
  -6   7  10        0.05        3.15      5.02 o
  -5   7  10        2.99        6.92      5.20 o
  -4   7  10        4.08        7.17      5.61 o
  -3   7  10        3.39        0.99      5.43 o
  -2   7  10        0.84        5.59      5.66 o
  -1   7  10        7.01        9.85      5.62 o
   0   7  10        3.23        1.56      5.46 o
   1   7  10        0.75        4.72      5.98 o
   2   7  10        1.13        4.11      6.23 o
  -7   8  10        0.00        3.07      5.50 o
  -6   8  10        0.00        2.62      5.29 o
  -5   8  10        2.42        7.14      5.68 o
  -4   8  10        3.30        3.36      5.77 o
  -3   8  10        0.39        2.15      7.52 o
 -18   1  11        0.02        5.16      4.04 o
 -17   1  11        2.83        3.30      3.87 o
 -16   1  11        0.00        0.52      3.85 o
 -15   1  11       15.99       15.44      3.60 o
 -14   1  11        0.08       -0.10      3.52 o
 -13   1  11      712.45      695.66     11.80 o
 -12   1  11       53.59       60.21      3.46 o
 -11   1  11        1.42        5.11      3.21 o
 -10   1  11        1.29        0.91      3.33 o
  -9   1  11      124.35      122.04      3.77 o
  -8   1  11        9.77       14.86      3.61 o
  -7   1  11      434.71      447.97      9.31 o
  -6   1  11        0.55        3.88      3.58 o
  -5   1  11      458.64      417.35      6.33 o
  -4   1  11       12.44       12.92      4.19 o
  -3   1  11       16.31       25.37      4.80 o
  -2   1  11      162.32      171.84      5.62 o
  -1   1  11       11.03        8.27      5.14 o
   0   1  11       70.27       64.20      5.81 o
   1   1  11        6.26       10.55      5.05 o
   2   1  11        2.28        6.71      5.57 o
   3   1  11       31.69       28.41      5.38 o
   4   1  11        0.31        5.58      5.57 o
   5   1  11       12.36       14.10      4.70 o
   6   1  11        0.00        3.77      4.43 o
   7   1  11       22.64       22.19      4.67 o
   8   1  11       16.60       12.73      5.13 o
 -18   2  11        1.37        2.73      4.14 o
 -17   2  11        0.84        2.42      4.32 o
 -16   2  11        1.75        5.28      3.72 o
 -15   2  11        1.70        3.70      3.63 o
 -14   2  11        9.70        8.56      3.56 o
 -13   2  11      227.50      244.09      4.10 o
 -12   2  11       43.83       41.48      3.47 o
 -11   2  11       15.17       15.68      3.91 o
 -10   2  11       22.26       21.00      3.61 o
  -9   2  11       48.96       49.04      3.70 o
  -8   2  11       88.85       85.92      4.20 o
  -7   2  11      174.08      197.07      4.78 o
  -6   2  11       99.02       89.54      4.40 o
  -5   2  11       25.59       32.63      4.41 o
  -4   2  11       68.23       62.83      5.80 o
  -3   2  11      188.70      183.58      6.06 o
  -2   2  11       69.35       68.56      5.04 o
  -1   2  11        2.75        3.78      4.87 o
   0   2  11       13.90       12.99      4.50 o
   1   2  11        0.32        0.64      5.39 o
   2   2  11        3.36        4.38      5.33 o
   3   2  11       23.07       22.00      5.81 o
   4   2  11        7.15       10.07      5.13 o
   5   2  11        0.06        1.97      4.76 o
   6   2  11        0.62        9.77      4.53 o
   7   2  11        6.32        5.40      5.14 o
   8   2  11        4.29        3.33      4.94 o
 -17   3  11        0.01        4.56      4.16 o
 -16   3  11        1.35        4.83      4.12 o
 -15   3  11        1.70        6.86      3.94 o
 -14   3  11        0.65        2.57      3.69 o
 -13   3  11        1.98        6.47      3.84 o
 -12   3  11        0.51        5.28      3.95 o
 -11   3  11        2.06        3.96      3.81 o
 -10   3  11        4.67        4.54      3.49 o
  -9   3  11        3.94        6.79      3.82 o
  -8   3  11        1.07        2.15      3.64 o
  -7   3  11       11.26       14.85      4.44 o
  -6   3  11       28.86       32.35      4.12 o
  -5   3  11        9.62       18.55      4.42 o
  -4   3  11       26.17       33.84      5.26 o
  -3   3  11        8.33        9.70      5.79 o
  -2   3  11       56.91       58.38      6.00 o
  -1   3  11       73.76       71.15      5.53 o
   0   3  11        4.68        7.31      5.27 o
   1   3  11        2.45        2.99      4.89 o
   2   3  11        0.18        2.99      4.98 o
   3   3  11        3.19        7.49      5.13 o
   4   3  11        7.55        9.69      5.23 o
   5   3  11        6.96       11.82      5.27 o
   6   3  11        0.02        6.84      5.16 o
   7   3  11        0.06        5.46      5.16 o
 -17   4  11        1.03        2.39      4.56 o
 -16   4  11        0.07        3.35      4.22 o
 -15   4  11        0.02        4.25      4.70 o
 -14   4  11        0.53        5.97      4.69 o
 -13   4  11       20.90       18.39      3.79 o
 -12   4  11        0.22        2.26      4.26 o
 -11   4  11        7.04       10.42      4.17 o
 -10   4  11        0.72        4.56      3.84 o
  -9   4  11        5.34        9.12      4.03 o
  -8   4  11        0.01        2.22      4.43 o
  -7   4  11       73.69       70.35      4.63 o
  -6   4  11        8.21       13.11      4.12 o
  -5   4  11        8.27       13.02      4.94 o
  -4   4  11       14.70       17.60      6.10 o
  -3   4  11       12.67       20.77      5.37 o
  -2   4  11        0.84        5.13      5.87 o
  -1   4  11        2.13        1.47      5.05 o
   0   4  11        1.34        4.26      4.69 o
   1   4  11        3.65        6.87      5.28 o
   2   4  11        6.83       10.42      5.29 o
   3   4  11        8.05       10.72      4.61 o
   4   4  11        1.14        4.29      4.57 o
   5   4  11        2.05        4.69      4.79 o
   6   4  11        0.01        3.54      5.08 o
 -15   5  11        0.49        3.04      4.36 o
 -14   5  11        2.05        5.75      4.68 o
 -13   5  11       54.29       49.18      4.55 o
 -12   5  11        0.45       -0.85      4.30 o
 -11   5  11        2.38        4.20      4.25 o
 -10   5  11        1.71        4.48      4.02 o
  -9   5  11        1.56        6.24      4.08 o
  -8   5  11        0.03        1.99      4.15 o
  -7   5  11       10.17       21.32      4.54 o
  -6   5  11        1.00        4.23      4.30 o
  -5   5  11       36.22       39.93      5.18 o
  -4   5  11       22.50       24.17      5.83 o
  -3   5  11       12.78       12.64      5.97 o
  -2   5  11        0.11       -0.17      5.93 o
  -1   5  11       12.93       15.60      5.86 o
   0   5  11        4.04        2.11      6.00 o
   1   5  11        7.72        7.67      5.04 o
   2   5  11        3.76        5.18      4.73 o
   3   5  11        3.47        6.68      4.91 o
   4   5  11        1.34        6.46      5.03 o
   5   5  11        5.90        3.60      5.06 o
 -14   6  11        1.37        2.96      4.65 o
 -13   6  11        7.79        7.39      4.64 o
 -12   6  11        0.83        1.06      4.79 o
 -11   6  11       11.24       14.09      4.92 o
 -10   6  11        0.80       -2.40      4.64 o
  -9   6  11        1.86        1.48      4.70 o
  -8   6  11        0.39        4.84      4.65 o
  -7   6  11        2.31        6.39      4.70 o
  -6   6  11        1.22        6.08      4.86 o
  -5   6  11       29.89       28.03      5.16 o
  -4   6  11        5.21        0.89      5.89 o
  -3   6  11       20.00       10.70      6.83 o
  -2   6  11        0.04        0.57      6.28 o
  -1   6  11        0.24        3.91      5.58 o
   0   6  11        0.33        3.58      5.12 o
   1   6  11        0.75        2.76      4.83 o
   2   6  11        1.38        1.34      4.21 o
   3   6  11        0.00        2.46      5.34 o
 -11   7  11        0.09        3.71      5.12 o
 -10   7  11        1.15       -2.66      5.46 o
  -9   7  11        0.48        2.15      4.91 o
  -8   7  11        0.43        3.59      5.27 o
  -7   7  11        5.27        6.50      5.35 o
  -6   7  11        0.88        4.63      5.50 o
  -5   7  11        8.89        7.84      5.64 o
  -4   7  11        3.33        6.61      8.24 o
  -3   7  11        2.69        6.36      6.10 o
  -2   7  11        2.45        3.89      6.11 o
  -1   7  11        1.15        4.46      5.93 o
   0   7  11        0.02        1.57      5.26 o
   1   7  11        1.16        4.26      6.39 o
 -18   0  12        0.55        3.91      5.56 o
 -17   0  12        0.64        5.81      6.12 o
 -16   0  12        1.42        2.15      5.53 o
 -15   0  12        0.02        4.03      5.55 o
 -14   0  12       10.64       13.72      4.84 o
 -13   0  12       11.68       24.05      4.82 o
 -12   0  12        4.12        6.96      4.70 o
 -11   0  12      101.46       97.41      5.18 o
 -10   0  12        6.10        6.49      5.53 o
  -9   0  12      195.75      181.84      5.73 o
  -8   0  12      158.82      153.64      8.83 o
  -7   0  12        0.02        2.18      5.84 o
  -6   0  12      377.70      369.06      8.24 o
  -5   0  12      105.97       82.26      7.73 o
  -4   0  12      124.59      119.74      6.41 o
  -3   0  12      121.96      110.80      6.10 o
  -2   0  12       46.90       56.36      8.46 o
  -1   0  12       29.97       23.74      7.85 o
   0   0  12        1.28        2.19      7.76 o
   1   0  12        0.05        4.04      7.46 o
   2   0  12        2.36        6.53      7.72 o
   3   0  12       54.07       61.99      7.82 o
   4   0  12        1.30       -1.17      7.49 o
   5   0  12        0.09        1.49      6.63 o
   6   0  12        0.02        0.67      6.62 o
   7   0  12        2.44        7.17      6.81 o
 -18   1  12        0.02        5.73      4.19 o
 -17   1  12        0.08        4.61      3.77 o
 -16   1  12        0.66        5.57      3.87 o
 -15   1  12       13.07       15.44      3.59 o
 -14   1  12        3.16        6.69      3.39 o
 -13   1  12       42.07       39.25      3.81 o
 -12   1  12       67.10       64.75      3.61 o
 -11   1  12        1.28        6.25      3.88 o
 -10   1  12       85.02       84.76      3.55 o
  -9   1  12       83.27       83.79      3.60 o
  -8   1  12       66.18       75.25      4.06 o
  -7   1  12      164.12      167.57      4.50 o
  -6   1  12       25.18       22.52      4.40 o
  -5   1  12       23.48       18.92      4.24 o
  -4   1  12        1.22        4.97      4.20 o
  -3   1  12        3.99        5.81      4.72 o
  -2   1  12        5.21        5.40      4.68 o
  -1   1  12       18.88       18.34      4.36 o
   0   1  12        1.62        9.34      5.26 o
   1   1  12       21.02       16.09      5.55 o
   2   1  12        2.75        0.47      5.66 o
   3   1  12       10.88        9.37      5.28 o
   4   1  12        0.04        9.43      5.49 o
   5   1  12        2.19        1.71      5.37 o
   6   1  12        0.12        4.33      4.89 o
   7   1  12       17.17       22.24      4.99 o
 -18   2  12        0.20        9.82      4.40 o
 -17   2  12        0.03        4.11      4.29 o
 -16   2  12        0.30        4.03      4.01 o
 -15   2  12        0.80        5.31      4.04 o
 -14   2  12        3.77        6.25      3.95 o
 -13   2  12        4.34        4.17      3.44 o
 -12   2  12        0.00        0.95      3.81 o
 -11   2  12        3.46        5.56      3.37 o
 -10   2  12        0.46        4.10      3.92 o
  -9   2  12        0.80        3.36      4.08 o
  -8   2  12       15.22       18.06      3.81 o
  -7   2  12        0.11        6.35      4.03 o
  -6   2  12        2.02        6.12      4.20 o
  -5   2  12        1.32        1.87      4.90 o
  -4   2  12        4.09        1.35      5.72 o
  -3   2  12       34.60       32.50      4.42 o
  -2   2  12        0.90        4.93      4.59 o
  -1   2  12        2.17        3.22      4.65 o
   0   2  12        8.33       12.57      4.97 o
   1   2  12       12.27        9.72      5.74 o
   2   2  12        1.88        6.62      5.81 o
   3   2  12        6.95        6.31      5.27 o
   4   2  12        3.22        5.93      5.64 o
   5   2  12        0.64        2.87      4.77 o
   6   2  12        0.01        3.74      4.98 o
   7   2  12        0.67        3.63      5.33 o
 -17   3  12        0.06        3.34      4.27 o
 -16   3  12        0.61        4.61      4.02 o
 -15   3  12        3.94        6.18      3.91 o
 -14   3  12       12.67       14.95      4.15 o
 -13   3  12      117.50      104.35      4.63 o
 -12   3  12       47.54       48.63      4.07 o
 -11   3  12        0.12        3.37      3.85 o
 -10   3  12       65.69       59.87      4.13 o
  -9   3  12       38.14       36.71      3.75 o
  -8   3  12       31.27       30.95      4.40 o
  -7   3  12      194.74      192.16      4.84 o
  -6   3  12       63.88       67.84      4.36 o
  -5   3  12      203.97      183.72      6.21 o
  -4   3  12        2.48        7.97      5.32 o
  -3   3  12        6.24        6.82      5.88 o
  -2   3  12        0.30        5.82      5.55 o
  -1   3  12        3.76        7.97      5.01 o
   0   3  12        2.59        6.12      4.71 o
   1   3  12       48.01       43.56      5.42 o
   2   3  12        3.72        4.84      4.94 o
   3   3  12        7.91        9.95      5.11 o
   4   3  12        0.00       -0.10      4.82 o
   5   3  12        1.02        0.65      4.94 o
   6   3  12        1.90        3.24      4.80 o
 -17   4  12        0.02        1.55      5.27 o
 -16   4  12        0.13        4.68      4.81 o
 -15   4  12        1.69        2.05      4.74 o
 -14   4  12        0.69        2.80      4.28 o
 -13   4  12       22.94       22.74      4.49 o
 -12   4  12        0.48        3.92      4.48 o
 -11   4  12       27.49       31.07      4.13 o
 -10   4  12        3.03        6.28      4.11 o
  -9   4  12       23.69       30.00      4.34 o
  -8   4  12        1.59        2.42      4.46 o
  -7   4  12        8.27       11.48      4.08 o
  -6   4  12       16.18       13.77      4.14 o
  -5   4  12      139.33      141.18     13.29 o
  -4   4  12        0.60        3.16      5.62 o
  -3   4  12       67.74       61.98      6.39 o
  -2   4  12        0.64        5.36      5.42 o
  -1   4  12        4.38        2.21      5.66 o
   0   4  12        4.28        7.25      5.93 o
   1   4  12       12.37       14.48      5.46 o
   2   4  12        4.99        7.21      4.98 o
   3   4  12        2.11        3.17      4.81 o
   4   4  12        2.85        5.79      4.74 o
   5   4  12        0.02        3.11      4.77 o
 -15   5  12        2.06        2.26      4.78 o
 -14   5  12        0.44       -0.35      4.67 o
 -13   5  12       13.45       11.20      4.47 o
 -12   5  12        0.62        5.28      4.39 o
 -11   5  12        1.46        6.48      4.29 o
 -10   5  12        0.08        6.30      4.30 o
  -9   5  12        1.02        6.08      4.58 o
  -8   5  12        0.20       -0.51      4.75 o
  -7   5  12       17.39       17.06      4.57 o
  -6   5  12        4.70        7.93      4.90 o
  -5   5  12       71.68       71.17      8.61 o
  -4   5  12        0.03        2.52      5.71 o
  -3   5  12        1.40        2.11      6.48 o
  -2   5  12        8.83       13.11      6.92 o
  -1   5  12        8.25       11.39      6.28 o
   0   5  12        0.97        1.76      5.79 o
   1   5  12        2.26        1.78      6.64 o
   2   5  12        0.00        4.53      5.14 o
   3   5  12        0.56        2.97      5.66 o
   4   5  12        0.25       -0.24      5.35 o
 -13   6  12        0.64        4.89      4.56 o
 -12   6  12        0.34        0.77      4.55 o
 -11   6  12        7.70       10.70      5.00 o
 -10   6  12        0.10        3.81      5.00 o
  -9   6  12        0.13        7.56      5.13 o
  -8   6  12        1.03        1.06      4.75 o
  -7   6  12        4.95       10.98      5.25 o
  -6   6  12        0.01        1.13      4.85 o
  -5   6  12       36.29       31.89      7.29 o
  -4   6  12        0.42        3.84      6.15 o
  -3   6  12        0.73        1.81      5.99 o
  -2   6  12        0.58       -0.88      6.18 o
  -1   6  12        1.65       -1.19      6.26 o
   0   6  12        0.49        2.76      5.67 o
   1   6  12        0.07        2.57      5.45 o
   2   6  12        0.29       -2.14      5.53 o
 -11   7  12        0.95        4.39      5.71 o
 -10   7  12        0.11        0.00      6.20 o
  -9   7  12        0.01        4.02      6.03 o
  -8   7  12        0.23        2.87      5.70 o
  -7   7  12        0.01        3.24      5.46 o
  -6   7  12        0.45        6.49      5.96 o
  -5   7  12        0.68        3.53      6.29 o
  -4   7  12        0.00        2.17      9.53 o
  -3   7  12        2.48        4.22      6.30 o
  -2   7  12        0.68        5.91      5.92 o
  -1   7  12        1.40        2.61      5.98 o
 -18   1  13        1.92        2.65      4.13 o
 -17   1  13        0.02        6.01      4.00 o
 -16   1  13        0.26        1.84      3.71 o
 -15   1  13        8.60        8.42      3.60 o
 -14   1  13        0.64        2.69      3.61 o
 -13   1  13       31.09       30.60      3.59 o
 -12   1  13       29.73       26.62      3.89 o
 -11   1  13       12.83       14.13      3.31 o
 -10   1  13       80.12       83.02      3.82 o
  -9   1  13       13.31       16.01      3.84 o
  -8   1  13       54.19       48.70      4.01 o
  -7   1  13       77.44       73.55      4.43 o
  -6   1  13       39.18       42.05      4.31 o
  -5   1  13       66.77       47.35      4.46 o
  -4   1  13       54.88       44.80      4.53 o
  -3   1  13      136.43      134.16      5.28 o
  -2   1  13       24.83       23.06      4.97 o
  -1   1  13        2.10        5.49      4.77 o
   0   1  13       43.73       33.63      5.85 o
   1   1  13      147.12      126.98      6.37 o
   2   1  13        0.47        2.41      6.00 o
   3   1  13        8.20       11.45      5.91 o
   4   1  13        0.04        2.95      6.12 o
   5   1  13        0.01        3.86      4.53 o
   6   1  13        4.06        4.48      4.81 o
 -18   2  13        0.13        0.87      4.18 o
 -17   2  13        1.54        6.88      4.29 o
 -16   2  13        5.48        7.06      3.69 o
 -15   2  13        1.22        1.05      3.62 o
 -14   2  13       35.96       30.95      3.89 o
 -13   2  13        0.48        3.57      3.93 o
 -12   2  13       25.40       18.48      3.47 o
 -11   2  13       44.40       45.94      3.87 o
 -10   2  13        0.03        1.37      3.77 o
  -9   2  13       62.15       64.74      3.98 o
  -8   2  13        0.70        0.59      3.82 o
  -7   2  13        2.31        8.86      4.14 o
  -6   2  13       72.09       78.50      8.74 o
  -5   2  13      897.65      895.52     13.33 o
  -4   2  13       40.15       32.65      4.72 o
  -3   2  13       13.04        9.82      4.61 o
  -2   2  13        5.71        9.06      5.15 o
  -1   2  13       27.17       23.12      5.15 o
   0   2  13       11.51        8.58      4.89 o
   1   2  13       78.38       68.55      4.94 o
   2   2  13       24.52       24.88      5.81 o
   3   2  13       15.85       13.54      5.80 o
   4   2  13        4.45        5.42      5.81 o
   5   2  13        0.06        6.77      5.41 o
   6   2  13        0.01       -1.10      5.16 o
 -17   3  13        0.03        6.27      4.20 o
 -16   3  13        1.63        5.03      4.08 o
 -15   3  13        8.46       13.76      4.33 o
 -14   3  13       10.72       12.39      4.07 o
 -13   3  13        6.65        5.66      4.30 o
 -12   3  13        0.10        2.58      3.78 o
 -11   3  13        6.43        7.35      3.85 o
 -10   3  13       11.35       10.60      3.99 o
  -9   3  13       11.49       12.20      4.50 o
  -8   3  13       38.95       43.12      4.32 o
  -7   3  13        0.00        4.75      4.13 o
  -6   3  13       29.44       31.40      5.56 o
  -5   3  13      131.82      119.77      5.34 o
  -4   3  13        1.78        0.26      5.46 o
  -3   3  13       29.87       27.57      5.79 o
  -2   3  13       20.05       22.92      5.70 o
  -1   3  13        0.04        4.84      5.48 o
   0   3  13        3.70        6.49      5.29 o
   1   3  13        0.48        2.24      5.35 o
   2   3  13        1.05        2.26      5.46 o
   3   3  13        1.76        4.29      5.52 o
   4   3  13        0.00        4.16      4.75 o
   5   3  13        0.18        2.46      5.22 o
 -16   4  13        1.68        6.76      4.52 o
 -15   4  13        0.96        0.64      4.46 o
 -14   4  13       15.13       13.10      4.23 o
 -13   4  13        3.02        8.95      4.33 o
 -12   4  13       15.80       17.26      4.31 o
 -11   4  13       28.63       27.70      4.56 o
 -10   4  13        0.37        8.67      4.73 o
  -9   4  13       11.36       16.17      4.33 o
  -8   4  13       13.24        7.30      4.38 o
  -7   4  13        3.44        7.59      4.10 o
  -6   4  13       29.91       31.08      5.84 o
  -5   4  13      190.05      191.51     16.34 o
  -4   4  13        3.30       -2.64      5.70 o
  -3   4  13       14.62        8.85      5.68 o
  -2   4  13        0.29        4.30      5.59 o
  -1   4  13        0.29        0.21      5.48 o
   0   4  13        0.87        7.62      5.47 o
   1   4  13        3.17        6.54      5.51 o
   2   4  13        1.85        6.14      5.32 o
   3   4  13        0.09        1.76      4.93 o
   4   4  13        0.09        2.86      5.00 o
 -15   5  13        1.34        6.87      5.19 o
 -14   5  13        7.26        7.00      5.09 o
 -13   5  13        3.03        4.22      4.54 o
 -12   5  13        0.00        4.71      4.62 o
 -11   5  13        3.52        7.52      4.18 o
 -10   5  13        5.05        3.68      4.63 o
  -9   5  13        0.03        1.59      4.67 o
  -8   5  13       10.97       12.32      4.52 o
  -7   5  13        1.33        7.89      4.71 o
  -6   5  13        4.58        9.24      4.67 o
  -5   5  13        0.13       -1.51      5.07 o
  -4   5  13        6.72        6.24      6.17 o
  -3   5  13       15.47       13.58      6.67 o
  -2   5  13        5.65       10.62      6.29 o
  -1   5  13        0.05        1.60      5.92 o
   0   5  13        4.14        4.81      6.19 o
   1   5  13       13.96       14.04      6.22 o
   2   5  13        0.00        2.78      5.57 o
   3   5  13        1.30        4.58      5.94 o
 -13   6  13        4.08        8.42      5.16 o
 -12   6  13        0.18        7.19      4.64 o
 -11   6  13        0.07        0.02      5.10 o
 -10   6  13        0.09        4.27      5.58 o
  -9   6  13        0.00        1.29      4.95 o
  -8   6  13        3.08        2.11      5.15 o
  -7   6  13        2.95        2.20      5.39 o
  -6   6  13        6.13        4.10      5.60 o
  -5   6  13       14.53       14.54      6.44 o
  -4   6  13        0.05        5.49      6.74 o
  -3   6  13        6.02        5.12      6.47 o
  -2   6  13        0.53        3.03      6.59 o
  -1   6  13        0.79        6.80      7.29 o
   0   6  13        1.48        6.59      5.87 o
   1   6  13        3.81        3.52      5.72 o
 -10   7  13        0.00        0.94      5.51 o
  -9   7  13        0.84        7.27      5.66 o
  -8   7  13        0.28        6.23      5.53 o
  -7   7  13        0.51        2.76      5.83 o
  -6   7  13        4.54        4.46      6.13 o
  -5   7  13        7.71        6.90      5.93 o
  -4   7  13        0.25        3.67      8.85 o
  -3   7  13        0.10       -0.71      5.68 o
  -2   7  13        0.03        5.00      6.41 o
 -18   0  14        0.11        3.20      6.06 o
 -17   0  14        2.98       10.36      5.28 o
 -16   0  14        8.74       15.42      5.84 o
 -15   0  14        0.03        2.35      5.26 o
 -14   0  14       87.60       77.86      5.60 o
 -13   0  14       15.02       12.68      5.40 o
 -12   0  14       70.96       71.15      6.16 o
 -11   0  14        0.65        0.00      5.55 o
 -10   0  14        2.45        3.21      5.63 o
  -9   0  14        2.76        8.98      5.74 o
  -8   0  14       29.24       39.47      5.88 o
  -7   0  14       41.05       39.53      5.66 o
  -6   0  14     1816.95     1826.76     25.67 o
  -5   0  14     1407.54     1463.44     28.57 o
  -4   0  14       72.87       88.42      7.22 o
  -3   0  14       17.43       24.64      6.83 o
  -2   0  14       20.06       19.61      9.50 o
  -1   0  14       30.44       35.10      8.01 o
   0   0  14       88.68       82.00      8.33 o
   1   0  14      213.89      189.14      9.40 o
   2   0  14       11.55        8.54      8.60 o
   3   0  14       13.87       23.89      8.84 o
   4   0  14        3.58        7.65      8.12 o
   5   0  14        0.75        3.53      7.71 o
 -18   1  14        0.75        4.87      4.14 o
 -17   1  14        0.04        2.83      4.13 o
 -16   1  14        2.00        2.65      3.84 o
 -15   1  14       10.35       12.39      3.98 o
 -14   1  14        3.96        6.60      3.77 o
 -13   1  14        0.84        4.02      3.91 o
 -12   1  14        8.65        8.75      3.67 o
 -11   1  14        6.18        6.61      3.46 o
 -10   1  14        3.46        7.83      3.84 o
  -9   1  14        0.06        1.50      3.67 o
  -8   1  14       29.13       28.21      4.37 o
  -7   1  14        1.82        1.95      4.26 o
  -6   1  14       75.58       75.72      5.57 o
  -5   1  14       87.78       86.20      5.16 o
  -4   1  14      117.28      112.94      4.71 o
  -3   1  14      163.75      155.90      5.60 o
  -2   1  14       37.29       34.36      5.02 o
  -1   1  14       20.53       18.99      5.19 o
   0   1  14       45.48       42.24      5.90 o
   1   1  14       38.17       36.83      6.13 o
   2   1  14        0.13        0.91      5.58 o
   3   1  14        1.16       -0.49      6.21 o
   4   1  14        0.25        2.41      6.04 o
   5   1  14        0.01        5.52      5.35 o
 -18   2  14        0.41        3.42      4.63 o
 -17   2  14        0.15        1.75      4.16 o
 -16   2  14        2.65        5.62      4.26 o
 -15   2  14        4.81        8.42      4.17 o
 -14   2  14       21.46       21.96      4.21 o
 -13   2  14        0.27        0.77      3.80 o
 -12   2  14       44.80       46.33      3.84 o
 -11   2  14        7.01        9.42      3.89 o
 -10   2  14        0.14        6.83      3.85 o
  -9   2  14        2.77        4.31      3.83 o
  -8   2  14        5.30        4.78      4.31 o
  -7   2  14        2.01        5.63      4.57 o
  -6   2  14      223.20      232.80      6.94 o
  -5   2  14      126.43      152.34      6.09 o
  -4   2  14       27.86       36.63      4.51 o
  -3   2  14       20.21       19.52      5.01 o
  -2   2  14        2.09        5.20      4.89 o
  -1   2  14        1.64        4.22      4.99 o
   0   2  14        3.33        4.83      5.13 o
   1   2  14       17.68       24.22      5.10 o
   2   2  14        0.06        1.92      5.52 o
   3   2  14        0.00        4.47      6.29 o
   4   2  14        0.20        6.70      5.09 o
   5   2  14        0.12        3.46      5.13 o
 -17   3  14        0.00        5.76      5.17 o
 -16   3  14        1.33        6.08      4.56 o
 -15   3  14        7.91        4.94      4.07 o
 -14   3  14        0.74        5.00      4.33 o
 -13   3  14        7.92       10.60      4.01 o
 -12   3  14       13.58       14.43      4.07 o
 -11   3  14        8.90       10.95      4.08 o
 -10   3  14        0.34        2.21      4.50 o
  -9   3  14        6.53        5.74      4.12 o
  -8   3  14       11.14        8.53      4.04 o
  -7   3  14        0.41        1.90      5.02 o
  -6   3  14       19.04       18.49      5.74 o
  -5   3  14       22.68       20.63      4.89 o
  -4   3  14      138.83      121.53      6.32 o
  -3   3  14      101.78      100.02      6.61 o
  -2   3  14       17.65       14.47      4.97 o
  -1   3  14        8.67        9.26      4.98 o
   0   3  14       37.39       37.25      5.52 o
   1   3  14       34.83       31.38      5.48 o
   2   3  14        4.42        4.14      5.27 o
   3   3  14        2.20        7.00      5.69 o
   4   3  14        0.62        6.68      5.40 o
 -16   4  14        0.00        5.27      4.49 o
 -15   4  14        5.15        7.43      4.42 o
 -14   4  14        0.65        6.82      4.67 o
 -13   4  14        6.55        9.43      4.50 o
 -12   4  14        0.56        4.81      4.72 o
 -11   4  14        0.00        3.62      4.44 o
 -10   4  14        1.40        0.49      4.30 o
  -9   4  14        1.47        1.25      4.27 o
  -8   4  14        8.41       10.03      4.42 o
  -7   4  14       26.49       28.76      4.54 o
  -6   4  14      143.96      146.31      6.13 o
  -5   4  14      136.07      137.10      7.74 o
  -4   4  14        0.00        3.27      6.41 o
  -3   4  14        4.81        7.66      6.13 o
  -2   4  14        3.34        3.06      6.15 o
  -1   4  14        1.09        2.57      6.50 o
   0   4  14       16.27       13.85      6.23 o
   1   4  14       24.19       16.07      5.83 o
   2   4  14        3.56        2.25      6.06 o
   3   4  14        1.26        5.18      5.14 o
 -15   5  14        0.41        3.00      4.84 o
 -14   5  14        4.28        5.37      5.05 o
 -13   5  14        3.04        5.78      4.79 o
 -12   5  14        0.77        2.73      4.85 o
 -11   5  14        0.31        7.33      5.26 o
 -10   5  14        2.01        4.44      4.76 o
  -9   5  14        3.05        6.82      4.93 o
  -8   5  14        3.17        8.59      4.56 o
  -7   5  14        0.08        5.22      4.61 o
  -6   5  14       13.21       12.75      6.28 o
  -5   5  14       17.29       16.41      5.90 o
  -4   5  14        2.17        5.96      6.65 o
  -3   5  14        3.94        0.65      5.99 o
  -2   5  14        0.60        2.82      6.36 o
  -1   5  14        0.64        1.48      6.58 o
   0   5  14        0.30       -0.26      7.02 o
   1   5  14        0.04        4.39      5.57 o
   2   5  14        1.74        3.83      5.88 o
 -13   6  14        1.30        5.61      5.15 o
 -12   6  14        2.70        3.69      5.76 o
 -11   6  14        3.78        1.64      4.76 o
 -10   6  14        0.44        2.17      5.39 o
  -9   6  14        0.53        1.26      4.93 o
  -8   6  14        2.40        3.37      5.72 o
  -7   6  14        2.57        5.82      5.66 o
  -6   6  14       47.33       40.36      6.55 o
  -5   6  14       34.79       29.18      7.11 o
  -4   6  14        0.91        2.29      6.24 o
  -3   6  14        0.02        9.68      6.96 o
  -2   6  14        1.55        5.13      7.09 o
  -1   6  14        0.10        0.73      6.72 o
  -8   7  14        1.10        3.45      5.85 o
  -7   7  14        0.01        3.93      6.33 o
  -6   7  14        1.32       -1.41      6.53 o
  -5   7  14        3.86        4.86      6.35 o
 -18   1  15        2.77        5.79      4.49 o
 -17   1  15        1.05        1.08      3.90 o
 -16   1  15        2.41        5.59      3.89 o
 -15   1  15        2.50        0.71      3.97 o
 -14   1  15        0.00        3.63      4.27 o
 -13   1  15       20.54       17.56      4.09 o
 -12   1  15      166.66      151.74      4.21 o
 -11   1  15       22.66       25.94      4.23 o
 -10   1  15        8.25       10.84      4.01 o
  -9   1  15        9.44        9.06      4.33 o
  -8   1  15        1.44        1.36      4.60 o
  -7   1  15        4.81        7.25      4.62 o
  -6   1  15      453.73      453.04      9.97 o
  -5   1  15      125.59      114.64      5.33 o
  -4   1  15      160.69      165.55      5.10 o
  -3   1  15      101.92      104.16      4.63 o
  -2   1  15        8.47       10.85      5.24 o
  -1   1  15       13.64       17.27      5.32 o
   0   1  15       19.12       18.08      4.99 o
   1   1  15        6.01        8.70      6.13 o
   2   1  15        4.49        7.14      6.35 o
   3   1  15        0.14        2.16      6.03 o
   4   1  15        0.07        5.46      6.82 o
 -18   2  15        1.29        4.63      4.58 o
 -17   2  15        0.15       -2.43      4.19 o
 -16   2  15        1.13        5.04      4.14 o
 -15   2  15        1.34        6.51      3.91 o
 -14   2  15        3.00        7.38      3.97 o
 -13   2  15        9.43       11.55      4.45 o
 -12   2  15        0.95        0.04      4.03 o
 -11   2  15        6.46        7.39      4.06 o
 -10   2  15       22.66       22.39      3.93 o
  -9   2  15       43.44       45.51      4.17 o
  -8   2  15       39.21       38.28      4.87 o
  -7   2  15      197.13      196.84      5.60 o
  -6   2  15      974.98      943.61     14.48 o
  -5   2  15      247.62      246.53      6.83 o
  -4   2  15        5.70       10.76      5.32 o
  -3   2  15        0.99        5.14      5.49 o
  -2   2  15        3.02        7.84      5.10 o
  -1   2  15        0.90        4.27      5.56 o
   0   2  15       77.69       70.17      5.39 o
   1   2  15       33.28       25.47      5.46 o
   2   2  15        0.22        2.86      5.67 o
   3   2  15        0.34       -1.45      6.53 o
   4   2  15        0.49        6.55      5.48 o
 -17   3  15        1.05        2.76      4.33 o
 -16   3  15        1.88        4.96      4.59 o
 -15   3  15        1.86        1.04      4.22 o
 -14   3  15       14.01       16.49      4.33 o
 -13   3  15        0.54        1.43      4.21 o
 -12   3  15        3.66        5.75      4.41 o
 -11   3  15        1.49        0.31      4.08 o
 -10   3  15        0.24        6.56      4.45 o
  -9   3  15        0.12        5.58      4.24 o
  -8   3  15        5.74        8.27      4.95 o
  -7   3  15        0.52        1.06      4.92 o
  -6   3  15       22.43       26.22      5.86 o
  -5   3  15       19.01       18.13      4.98 o
  -4   3  15        3.10        7.33      5.73 o
  -3   3  15       17.29       14.49      5.89 o
  -2   3  15        3.30        5.75      5.49 o
  -1   3  15        8.27        7.77      5.27 o
   0   3  15        6.08        9.69      5.82 o
   1   3  15        4.00        4.11      5.63 o
   2   3  15        1.90        6.99      6.11 o
   3   3  15        0.98        8.00      6.40 o
 -16   4  15        0.48        0.12      4.85 o
 -15   4  15        0.64        3.64      4.74 o
 -14   4  15        4.92        3.67      4.87 o
 -13   4  15        3.32        6.37      4.69 o
 -12   4  15        4.23        8.15      4.35 o
 -11   4  15        0.85        6.28      4.52 o
 -10   4  15        3.15        6.91      4.24 o
  -9   4  15        0.41        3.14      4.53 o
  -8   4  15        1.78        7.76      4.31 o
  -7   4  15       17.03       25.21      5.56 o
  -6   4  15      157.19      144.08      6.70 o
  -5   4  15       12.50       22.94      5.46 o
  -4   4  15       17.75       17.66      6.36 o
  -3   4  15        0.80        5.28      6.24 o
  -2   4  15        6.99        9.53      6.87 o
  -1   4  15        0.45        5.33      6.25 o
   0   4  15       20.73       21.32      5.99 o
   1   4  15        9.51        9.43      6.47 o
   2   4  15        1.20       -1.16      6.39 o
 -14   5  15        3.96        6.76      5.12 o
 -13   5  15        2.42        9.09      5.39 o
 -12   5  15       22.92       23.73      5.54 o
 -11   5  15        3.91        9.68      4.99 o
 -10   5  15        0.12        3.83      5.30 o
  -9   5  15        2.93        2.72      4.98 o
  -8   5  15        3.88       12.92      4.99 o
  -7   5  15        0.43        6.88      5.48 o
  -6   5  15       44.99       42.81      6.98 o
  -5   5  15       30.10       31.13      5.46 o
  -4   5  15       14.21       14.03      6.94 o
  -3   5  15        3.21        8.05      6.44 o
  -2   5  15        0.99        3.61      7.68 o
  -1   5  15        1.26        2.22      7.12 o
   0   5  15        1.25        0.56      6.35 o
 -12   6  15        0.39        4.94      5.27 o
 -11   6  15        0.50        2.41      5.20 o
 -10   6  15        0.20        4.18      5.24 o
  -9   6  15        0.21        4.20      5.51 o
  -8   6  15        2.53        5.24      5.44 o
  -7   6  15        5.04        3.09      6.08 o
  -6   6  15       13.03       15.61      6.23 o
  -5   6  15        5.34       -0.73      6.90 o
  -4   6  15        2.27        5.13      6.74 o
  -3   6  15        0.01        8.75      6.63 o
  -2   6  15        0.02        3.89      6.96 o
 -18   0  16        3.44        5.21      5.72 o
 -17   0  16        0.14        5.17      6.41 o
 -16   0  16        8.65       18.13      5.82 o
 -15   0  16        1.66        0.39      5.87 o
 -14   0  16        0.54        3.34      5.65 o
 -13   0  16       10.73       13.42      5.41 o
 -12   0  16       15.29       14.06      5.48 o
 -11   0  16       16.22       13.82      6.06 o
 -10   0  16       44.66       39.67      6.49 o
  -9   0  16       39.32       37.38      6.20 o
  -8   0  16       49.94       38.06      6.25 o
  -7   0  16      144.03      151.06      6.97 o
  -6   0  16      587.37      511.45     12.81 o
  -5   0  16       55.61       61.59      6.96 o
  -4   0  16        7.33       12.17      6.12 o
  -3   0  16        5.75        4.47      6.68 o
  -2   0  16        9.67       12.58      7.03 o
  -1   0  16        1.27        1.27      8.90 o
   0   0  16       44.47       42.36      8.88 o
   1   0  16        1.25        7.64      9.21 o
   2   0  16       11.39       12.64      9.16 o
   3   0  16        1.31        1.39      9.79 o
 -18   1  16        1.25        5.55      4.39 o
 -17   1  16        0.06        2.66      4.04 o
 -16   1  16        1.54        3.73      4.40 o
 -15   1  16        0.70        4.99      4.02 o
 -14   1  16        1.93        3.13      3.91 o
 -13   1  16       12.48        9.97      3.93 o
 -12   1  16       63.48       58.30      4.42 o
 -11   1  16        1.87        4.63      4.09 o
 -10   1  16        3.71        2.49      4.59 o
  -9   1  16        0.86        2.12      4.48 o
  -8   1  16        1.47        3.96      4.55 o
  -7   1  16        7.43       10.79      4.67 o
  -6   1  16      213.77      227.45      6.50 o
  -5   1  16        3.29        9.66      5.15 o
  -4   1  16        5.58        9.44      4.33 o
  -3   1  16        3.87        5.35      4.60 o
  -2   1  16        0.35        0.22      5.50 o
  -1   1  16        1.54        5.96      5.63 o
   0   1  16        0.03        1.23      5.36 o
   1   1  16        0.87        3.87      6.42 o
   2   1  16        1.66        9.36      6.27 o
   3   1  16        3.07        4.20      6.61 o
 -17   2  16        0.38        1.34      4.41 o
 -16   2  16        2.11       11.16      4.03 o
 -15   2  16        4.18        3.81      4.03 o
 -14   2  16        0.03        4.55      4.31 o
 -13   2  16        2.98        5.97      4.17 o
 -12   2  16        0.00        4.41      4.30 o
 -11   2  16        0.52        2.19      4.25 o
 -10   2  16        6.79        9.83      4.14 o
  -9   2  16        1.48        3.05      5.12 o
  -8   2  16        0.33        5.18      5.32 o
  -7   2  16        2.82        7.92      5.08 o
  -6   2  16       26.93       26.97      6.56 o
  -5   2  16        0.90       -0.11      5.06 o
  -4   2  16       20.02       18.12      4.75 o
  -3   2  16        3.06        9.23      5.65 o
  -2   2  16        0.44        5.15      5.25 o
  -1   2  16        0.56        3.28      5.29 o
   0   2  16       11.29        7.77      5.53 o
   1   2  16        0.09        3.42      5.52 o
   2   2  16        3.19        3.35      6.14 o
 -17   3  16        0.88        3.73      4.69 o
 -16   3  16        0.19        4.45      4.64 o
 -15   3  16        2.49        5.73      4.41 o
 -14   3  16        0.50        5.23      4.50 o
 -13   3  16       28.31       24.56      4.83 o
 -12   3  16       95.36       91.74      4.84 o
 -11   3  16        0.43        2.61      4.70 o
 -10   3  16        2.60        2.54      4.34 o
  -9   3  16        1.34        5.70      4.10 o
  -8   3  16        0.07        8.37      4.58 o
  -7   3  16       27.18       23.74      5.45 o
  -6   3  16      341.75      368.18      7.87 o
  -5   3  16       10.47       12.47      5.65 o
  -4   3  16        3.20        8.06      5.70 o
  -3   3  16        0.44        5.60      5.68 o
  -2   3  16        0.83        0.57      5.44 o
  -1   3  16        0.00       -1.26      6.02 o
   0   3  16        2.01        2.44      6.18 o
   1   3  16        0.19        4.51      6.24 o
   2   3  16        2.76        6.07      5.86 o
 -16   4  16        0.00        2.37      4.86 o
 -15   4  16        1.42        4.47      4.84 o
 -14   4  16        0.07        0.96      4.74 o
 -13   4  16        0.20        8.00      5.08 o
 -12   4  16        2.17        4.48      5.01 o
 -11   4  16        2.05        3.32      5.00 o
 -10   4  16        2.46        3.45      4.64 o
  -9   4  16        1.23        2.34      4.44 o
  -8   4  16        3.88        5.41      5.42 o
  -7   4  16       40.90       42.52      5.96 o
  -6   4  16       93.78       82.09      6.79 o
  -5   4  16       11.42       12.08      5.20 o
  -4   4  16        5.89        8.34      5.99 o
  -3   4  16        2.44        1.23      6.82 o
  -2   4  16        0.91        2.04      6.43 o
  -1   4  16        0.10        4.60      6.11 o
   0   4  16        4.42        6.00      6.31 o
 -14   5  16        1.36        0.08      5.22 o
 -13   5  16        1.63       -0.79      5.58 o
 -12   5  16        0.79        5.81      5.10 o
 -11   5  16        0.47       -0.25      4.78 o
 -10   5  16        0.07       -1.23      5.17 o
  -9   5  16        0.00        4.71      5.17 o
  -8   5  16        1.45        4.86      5.34 o
  -7   5  16        1.78        8.55      5.38 o
  -6   5  16        9.73       17.97      6.62 o
  -5   5  16        0.07        2.96      5.24 o
  -4   5  16        2.85        3.28      7.16 o
  -3   5  16        1.27        1.35      6.86 o
  -2   5  16        0.03        7.05      6.81 o
  -1   5  16        1.75        2.28      7.19 o
 -11   6  16        0.26        1.84      5.52 o
 -10   6  16        1.77        2.79      5.30 o
  -9   6  16        0.30        4.01      5.60 o
  -8   6  16        0.11        4.69      5.90 o
  -7   6  16        6.97        2.70      6.19 o
  -6   6  16       12.04       10.47      6.71 o
  -5   6  16        0.31        6.17      7.69 o
 -18   1  17        4.39        5.85      4.99 o
 -17   1  17        1.77        3.63      4.31 o
 -16   1  17        0.07        1.72      4.26 o
 -15   1  17        0.92        3.07      3.93 o
 -14   1  17        0.00        4.46      4.35 o
 -13   1  17       23.81       17.82      4.17 o
 -12   1  17       34.95       30.73      4.56 o
 -11   1  17        3.63        9.08      4.75 o
 -10   1  17        0.72        1.06      4.57 o
  -9   1  17        0.11        8.36      4.46 o
  -8   1  17       11.10       14.49      4.94 o
  -7   1  17       61.61       59.91      5.01 o
  -6   1  17      199.46      239.46      6.13 o
  -5   1  17       56.10       59.16      5.36 o
  -4   1  17        9.68       12.08      4.60 o
  -3   1  17        7.97        9.07      4.70 o
  -2   1  17        7.97       11.53      5.73 o
  -1   1  17        6.09        5.99      5.70 o
   0   1  17       12.92        8.97      5.92 o
   1   1  17        3.06        5.94      6.00 o
   2   1  17       14.48       18.39      7.55 o
 -17   2  17        0.63        0.14      4.13 o
 -16   2  17        2.55        6.56      4.59 o
 -15   2  17        0.09        3.74      5.08 o
 -14   2  17        0.09        5.82      4.44 o
 -13   2  17       13.96       17.02      4.32 o
 -12   2  17        6.30        6.95      4.26 o
 -11   2  17        1.73        2.86      4.69 o
 -10   2  17        1.71        2.13      5.38 o
  -9   2  17        0.14        1.46      5.10 o
  -8   2  17        0.66        5.82      5.09 o
  -7   2  17        5.78        5.38      5.70 o
  -6   2  17       61.84       47.07      6.98 o
  -5   2  17        4.85        7.20      5.10 o
  -4   2  17        9.23       10.33      4.78 o
  -3   2  17       14.56       14.43      5.59 o
  -2   2  17       16.57       16.96      5.34 o
  -1   2  17        3.19        2.14      5.83 o
   0   2  17        0.48        0.55      5.39 o
   1   2  17        5.98        6.67      6.01 o
 -16   3  17        1.83        2.92      4.52 o
 -15   3  17        0.24        2.30      5.12 o
 -14   3  17        1.25        4.24      4.57 o
 -13   3  17        0.08        3.88      4.91 o
 -12   3  17        1.64        0.38      4.92 o
 -11   3  17        1.94        6.24      5.16 o
 -10   3  17        0.63        7.52      4.87 o
  -9   3  17        4.44        3.67      5.17 o
  -8   3  17        5.66        8.89      5.42 o
  -7   3  17        0.21        4.31      5.41 o
  -6   3  17        1.56        3.99      5.09 o
  -5   3  17        0.30        6.34      5.46 o
  -4   3  17        3.63        5.92      5.54 o
  -3   3  17        1.27        8.47      6.56 o
  -2   3  17        0.24        4.25      5.78 o
  -1   3  17        0.02        5.86      5.97 o
   0   3  17        0.35        1.82      6.02 o
 -15   4  17        1.35        6.11      4.87 o
 -14   4  17        1.02        2.83      5.29 o
 -13   4  17        3.41        6.05      5.29 o
 -12   4  17        0.33        1.55      4.84 o
 -11   4  17        1.10        4.54      5.00 o
 -10   4  17        1.17        3.60      4.76 o
  -9   4  17        0.90       -0.88      5.35 o
  -8   4  17        0.04        9.09      5.87 o
  -7   4  17        0.25        2.55      5.45 o
  -6   4  17        0.23        3.65      6.86 o
  -5   4  17        1.38        2.72      5.35 o
  -4   4  17        0.00        2.48      6.59 o
  -3   4  17        0.05        0.68      6.69 o
  -2   4  17        0.41        7.02      7.52 o
  -1   4  17        0.01        4.84      7.77 o
 -13   5  17        5.04        1.98      4.87 o
 -12   5  17        6.69        6.56      5.11 o
 -11   5  17        0.04        4.99      5.30 o
 -10   5  17        0.10        2.58      5.41 o
  -9   5  17        1.96        8.09      5.90 o
  -8   5  17        0.00        6.09      5.59 o
  -7   5  17       18.75       12.03      5.95 o
  -6   5  17       21.70       18.41      7.65 o
  -5   5  17        0.07        4.09      5.46 o
  -4   5  17        0.14       10.81      7.81 o
  -3   5  17        1.49        6.05      7.54 o
 -17   0  18        0.47        1.84      5.98 o
 -16   0  18        6.70       11.47      6.10 o
 -15   0  18        0.01        3.05      6.06 o
 -14   0  18        0.01        1.83      6.10 o
 -13   0  18       35.77       25.49      7.02 o
 -12   0  18        1.04       -1.21      6.32 o
 -11   0  18        1.25        2.49      6.47 o
 -10   0  18        3.13        4.58      7.42 o
  -9   0  18       17.35       18.67      7.46 o
  -8   0  18        4.04        2.96      6.67 o
  -7   0  18       30.52       31.46      6.93 o
  -6   0  18        7.50       11.92      7.37 o
  -5   0  18       25.34       29.09      7.25 o
  -4   0  18       28.63       33.99      6.87 o
  -3   0  18       13.77       16.65      7.28 o
  -2   0  18       17.24       15.15      7.45 o
  -1   0  18        3.92       12.58      7.03 o
   0   0  18        0.62        1.87      7.27 o
 -17   1  18        0.00        3.38      4.56 o
 -16   1  18        0.62        5.37      4.53 o
 -15   1  18        0.10        0.45      4.63 o
 -14   1  18        0.03        4.26      4.53 o
 -13   1  18        1.75        2.85      4.57 o
 -12   1  18        3.41        5.55      4.56 o
 -11   1  18        0.27        4.86      4.99 o
 -10   1  18        0.21        1.77      4.96 o
  -9   1  18        5.22        8.60      4.64 o
  -8   1  18        9.80       10.67      4.83 o
  -7   1  18       14.05       14.90      5.44 o
  -6   1  18        0.53        1.43      5.05 o
  -5   1  18       13.36       13.98      5.51 o
  -4   1  18        0.82        7.47      5.43 o
  -3   1  18        7.63        7.75      4.82 o
  -2   1  18        2.08        5.45      5.40 o
  -1   1  18        6.58        8.17      5.70 o
   0   1  18        1.83        4.11      5.88 o
 -17   2  18        0.36        4.93      5.63 o
 -16   2  18        1.01       -0.88      4.45 o
 -15   2  18        0.30       -0.54      4.58 o
 -14   2  18        0.01        3.42      4.90 o
 -13   2  18        5.54        2.62      4.20 o
 -12   2  18        0.00        4.08      4.54 o
 -11   2  18        0.05        4.02      5.24 o
 -10   2  18        0.61        3.10      5.80 o
  -9   2  18        3.41        7.65      5.56 o
  -8   2  18        0.04        3.62      5.55 o
  -7   2  18       14.44       14.68      5.90 o
  -6   2  18        1.21        3.90      6.33 o
  -5   2  18        5.10        6.80      4.96 o
  -4   2  18        3.33        4.36      5.12 o
  -3   2  18        0.26       14.81      5.38 o
  -2   2  18        1.83        2.83      5.93 o
  -1   2  18        0.80        5.11      6.56 o
   0   2  18        0.00        6.13      6.49 o
 -16   3  18        0.50        2.27      5.22 o
 -15   3  18        1.90        4.00      4.84 o
 -14   3  18        0.27        5.62      4.89 o
 -13   3  18        1.98        1.89      5.07 o
 -12   3  18        3.68        2.06      4.83 o
 -11   3  18        2.06        3.23      5.40 o
 -10   3  18        0.10        7.20      5.15 o
  -9   3  18        3.70        5.88      5.90 o
  -8   3  18        2.27        1.91      5.46 o
  -7   3  18       27.98       27.40      5.64 o
  -6   3  18        7.40        8.42      5.80 o
  -5   3  18       13.30       10.83      5.52 o
  -4   3  18        1.07        4.25      5.59 o
  -3   3  18        3.82        1.79      7.19 o
  -2   3  18        0.17        2.33      6.07 o
  -1   3  18        5.94        4.73      6.40 o
 -14   4  18        0.20        0.75      5.80 o
 -13   4  18        0.86        3.56      5.39 o
 -12   4  18        0.26        3.11      4.82 o
 -11   4  18        0.00        1.75      4.96 o
 -10   4  18        0.02        1.73      5.35 o
  -9   4  18        1.24        2.67      5.64 o
  -8   4  18        1.79        2.34      5.76 o
  -7   4  18        1.94        8.00      5.69 o
  -6   4  18        7.03        7.72      6.37 o
  -5   4  18        0.34        5.95      5.94 o
  -4   4  18        4.21       12.27      6.05 o
  -3   4  18        1.12       -1.35      7.75 o
 -11   5  18        0.23        2.93      4.97 o
 -10   5  18        0.06        3.19      6.02 o
  -9   5  18        0.48        0.65      5.44 o
  -8   5  18        1.68        8.06      5.92 o
  -7   5  18        0.07        7.67      6.25 o
  -6   5  18        1.66        4.20      7.08 o
 -17   1  19        0.09        2.62      4.45 o
 -16   1  19        0.79        1.36      4.93 o
 -15   1  19        0.77        4.89      4.49 o
 -14   1  19        0.58        5.24      4.63 o
 -13   1  19        0.08        1.89      5.00 o
 -12   1  19        4.85        9.68      5.56 o
 -11   1  19        0.94        5.25      5.28 o
 -10   1  19        2.59        6.49      5.28 o
  -9   1  19        6.08        8.27      5.25 o
  -8   1  19        5.95        6.15      5.09 o
  -7   1  19        1.73        1.81      5.24 o
  -6   1  19        0.52        2.17      5.64 o
  -5   1  19        0.11        6.41      5.59 o
  -4   1  19        0.22        5.44      5.39 o
  -3   1  19        0.12        5.04      5.29 o
  -2   1  19        0.01        1.65      5.41 o
  -1   1  19        6.03        8.32      5.53 o
 -16   2  19        0.18        4.09      5.06 o
 -15   2  19        0.25        3.50      5.16 o
 -14   2  19        0.09        4.07      4.61 o
 -13   2  19        8.78        4.14      5.03 o
 -12   2  19        0.02        1.20      5.46 o
 -11   2  19        0.17        5.12      5.30 o
 -10   2  19        0.77        2.02      5.54 o
  -9   2  19        6.57       10.79      5.58 o
  -8   2  19        4.34        8.71      5.89 o
  -7   2  19        8.50        8.09      5.49 o
  -6   2  19        7.34        6.13      6.12 o
  -5   2  19       11.89       15.88      5.45 o
  -4   2  19        4.19       10.31      5.53 o
  -3   2  19        0.00        1.85      5.85 o
  -2   2  19        0.00        1.96      6.77 o
 -15   3  19        0.00        3.13      5.22 o
 -14   3  19        0.11        3.66      5.12 o
 -13   3  19        4.72        9.58      4.85 o
 -12   3  19        0.02        6.11      6.18 o
 -11   3  19        0.00        3.78      5.76 o
 -10   3  19        0.04       -2.60      5.75 o
  -9   3  19        3.28        5.89      5.52 o
  -8   3  19        0.73        4.62      5.90 o
  -7   3  19        7.14        3.79      5.61 o
  -6   3  19        0.87        1.55      6.40 o
  -5   3  19        0.50        5.25      5.40 o
  -4   3  19        0.29        7.09      6.38 o
  -3   3  19        2.24        5.82      6.06 o
 -13   4  19        1.62        8.62      5.47 o
 -12   4  19        0.09        3.56      5.03 o
 -11   4  19        0.02        0.45      5.70 o
 -10   4  19        0.13        0.36      5.73 o
  -9   4  19        3.08        9.95      5.96 o
  -8   4  19        0.16        0.85      6.02 o
  -7   4  19        8.30        1.35      5.50 o
  -6   4  19        0.19        6.70      7.07 o
  -5   4  19       10.67       11.25      5.98 o
 -16   0  20        0.34        2.73      7.97 o
 -15   0  20        0.72        5.53      7.55 o
 -14   0  20        0.50       10.01      7.42 o
 -13   0  20        5.10        9.16      8.13 o
 -12   0  20        0.01        9.69      7.93 o
 -11   0  20        0.43        5.72      7.04 o
 -10   0  20        0.29        2.86      7.36 o
  -9   0  20        2.59        5.94      7.68 o
  -8   0  20        0.51        6.06      7.23 o
  -7   0  20        3.77        7.55      7.19 o
  -6   0  20       10.60       12.63      7.44 o
  -5   0  20        5.61        7.50      8.29 o
  -4   0  20        1.25       -0.86      7.64 o
  -3   0  20        8.06       17.02      8.62 o
 -16   1  20        0.48        0.58      4.98 o
 -15   1  20        0.55        4.18      5.34 o
 -14   1  20        0.12        3.53      5.57 o
 -13   1  20        4.27        3.83      5.53 o
 -12   1  20        1.00        3.69      5.39 o
 -11   1  20        0.18        5.13      5.74 o
 -10   1  20        0.98        6.32      5.08 o
  -9   1  20        4.82        7.24      5.54 o
  -8   1  20        1.07        3.18      5.14 o
  -7   1  20        2.83        3.34      5.32 o
  -6   1  20        1.94        4.70      5.88 o
  -5   1  20       10.57       11.22      5.66 o
  -4   1  20        1.37        4.16      5.61 o
  -3   1  20        0.01        3.31      6.23 o
 -15   2  20        0.12        7.31      5.26 o
 -14   2  20        0.22        2.59      5.82 o
 -13   2  20        0.55        1.02      5.88 o
 -12   2  20        0.00        5.88      5.95 o
 -11   2  20        0.63        3.71      6.01 o
 -10   2  20        0.10        1.45      6.29 o
  -9   2  20        1.02        2.12      5.65 o
  -8   2  20        0.83        1.81      5.87 o
  -7   2  20        3.18        5.22      5.96 o
  -6   2  20        1.21        7.06      6.68 o
  -5   2  20        5.72       10.15      6.61 o
  -4   2  20        0.06        1.08      5.92 o
 -14   3  20        0.02        1.20      5.77 o
 -13   3  20        2.13        3.01      5.97 o
 -12   3  20        0.31        3.47      5.80 o
 -11   3  20        1.94        5.58      5.72 o
 -10   3  20        1.47        2.73      5.97 o
  -9   3  20        2.42        5.60      6.28 o
  -8   3  20        1.09        4.90      6.28 o
  -7   3  20        1.67        3.80      6.58 o
  -6   3  20        6.69        3.69      7.72 o
  -5   3  20       17.70       10.21      5.83 o
  -9   4  20        0.19       -1.51      5.48 o
 -14   1  21        0.49        4.38      5.75 o
 -13   1  21        2.27        2.62      5.96 o
 -12   1  21        0.00        3.22      5.42 o
 -11   1  21        2.23        6.46      5.81 o
 -10   1  21        3.62        2.08      6.19 o
  -9   1  21        1.88        7.47      5.57 o
  -8   1  21        0.50        3.01      5.46 o
  -7   1  21        1.11        7.95      5.68 o
  -6   1  21       22.10       20.68      6.91 o
  -5   1  21       26.06       24.23      6.02 o
 -13   2  21        0.59        8.73      6.72 o
 -12   2  21        0.26        5.96      6.40 o
 -11   2  21        0.76        3.63      5.84 o
 -10   2  21        0.27        1.80      6.25 o
  -9   2  21        0.93        2.68      6.16 o
  -8   2  21        0.92        3.18      6.28 o
  -7   2  21        0.22        0.35      5.84 o
  -6   2  21        0.18        1.62      7.28 o
 -10   3  21        0.04        2.20      6.42 o
 -12   0  22        7.96        3.76      8.08 o
 -11   0  22        6.54        4.09      9.03 o
 -10   0  22        2.17        2.90      8.97 o
  -9   0  22        4.68        6.84      8.99 o
  -8   0  22        0.01        5.24      9.35 o
 -12   1  22        0.53        7.13      6.03 o
 -11   1  22        0.33        4.82      5.74 o
 -10   1  22        2.32        7.65      6.30 o
  -9   1  22        3.35        3.16      6.14 o
 
